# Supplementary material for: Single-cell genomics of co-sorted Nanoarchaeota suggests novel putative host associations and diversification of proteins involved in symbiosis
Source: Microbiome. 2018 Sep 17;6:161. doi: 10.1186/s40168-018-0539-8 (PMC6142677; doi:10.1186/s40168-018-0539-8)
Supplement: Supplementary file 2 — Table S1. Read count, assembly statistics, completeness and contamination estimates from CheckM, and Nanoarchaeota-host pairing information for SAGs and selected Nanoarchaeota reference genomes. Table S2. Data identifiers for SAGs and reference genomes used in this study. Table S3. Assembly statistics, completeness and contamination estimates from CheckM, and additional information for reference genomes for comparison to putative host genome bins. Table S4. Assembly statistics, completeness and contamination estimates from CheckM, and additional information for Nanoarchaeota genome bins < 25 kb, putative host genome bins, and unbinned scaffolds. Table S5. Congruence of 16S rRNA gene, ribosomal protein tree, and ANI data for delineating Nanoarchaeota genome bins into clades. Table S6. Average nucleotide identity (ANI) of Nanoarchaeota genome bins and reference genomes. Comparisons > 95% ANI are highlighted. All cells with alignment lengths less than 20 kb have been set to 0% ANI. Table S7. Similarity of Nanoarchaeota 16S rRNA gene sequences extracted from genome bins and references. Sequences that are > 98% similar are highlighted in green, sequence lengths are shown in parentheses. Table S8. Average nucleotide identity (ANI) of putative host genome bins and host reference genomes. Comparisons > 95% ANI are highlighted. All cells with alignment lengths less than 20 kb have been set to 0% ANI. Table S9. Alignment results for proteins potentially horizontally transferred between hosts and Nanoarchaeota. Table S10. Within-SAG SNPs in single-sorted Nanoarchaeota SAGs and co-sorted Nanoarchaeota and putative host genome bins, at a MAF > 10%. Table S11. Simulated within-SAG SNPs for pooled datasets of 1 to 6 SAGs, at a MAF > 10%. Table S12. SNPs in all clade 1 Nanoarchaeota genome bins (> 100 kb bin size), mean values shown for each site type. Table S13. Pairwise comparisons of mean non-synonymous SNPs per kb between functional categories of genes in clade 1 Nanoarchaeota [file 40168_2018_539_MOESM2_ESM.xlsx]

## Sheet: Table 1
Table 1. Assembly statistics, completeness and contamination estimates from CheckM, and additional information for Nanoarchaeota genome bins.
Genome bin ID	Assembly size (bp)	# Scaffolds	Longest scaffold (bp)	GC (%)	# Predicted genes	Estimated completeness (CheckM)	Estimated contamination (CheckM)	# Ribosomal proteins (of 24)
AB-777-F03 Nano	449376	20	95961	24.5	527	54.67	0	21
AB-777-O03 Nano	549214	47	44534	24.1	656	65.03	6.54	21
AD-903-B02 Nano	135497	24	20845	24.5	184	16.74	0.47	1
AD-903-B22 Nano	218763	37	15769	24.3	266	18.54	0	6
AD-903-D09 Nano	28158	6	11989	25.2	37	1.25	0	1
AD-903-D23 Nano	101465	22	17152	25.8	137	20.91	0	11
AD-903-F05 Nano	125027	23	12408	25.1	167	19.63	0	7
AD-903-F18 Nano	56402	12	9231	23.9	80	12.31	0	8
AD-903-I14 Nano	125613	25	10234	25	164	15.29	0.93	6
AD-903-L04 Nano	105782	15	17449	26.1	126	10.75	0	1
AD-903-M20 Nano	105795	21	12044	25.0985	139	19.16	0	6
AD-903-N05 Nano	210845	37	19172	24.9	249	26.01	0	4
AD-903-P15 Nano	273481	40	24686	24.3	336	34.97	0	5
AD-903-P16 Nano	192530	37	14587	25.7	248	29.55	0	11
CS1 Nano	106721	18	14946	24.1	136	13.92	0	3
CS2 Nano	199134	39	16387	24.2	245	26.87	0	8
EG1 Nano	231923	36	31901	25.4	277	17.63	0	4
EG2 Nano	144926	23	15304	25.1	179	22.27	0	7
EG3 Nano	65600	12	10727	25.6	80	9.06	0	2
EG4 Nano	56920	15	12800	25.6	80	8.09	0	3

## Sheet: Table S1
Table S1. Read count, assembly statistics, completeness and contamination estimates from CheckM, and Nanoarchaeota-host pairing information for SAGs and selected Nanoarchaeota reference genomes.
Source	SAG or genome name	# Total reads	# Filtered reads	Assembly size (bp)	# Scaffolds	N50	Longest scaffold (bp)	GC (%)	# Predicted genes	Estimated completeness (CheckM)	Estimated contamination (CheckM)	# Unique markers (of 43)	# Multi-copy markers	16S rRNA sequence length (bp)	Nanoarchaeota clade*	Putative host*	Included in Nanoarchaeota ANI	Included in association of Nanoarchaeota with putative hosts	Included in analysis of clonality on a host	Included in Clade 1 population diversity analysis	Included in pooled SAG simulation	q
Munson-McGee et al. 2015	AB-777-F03		not available	499832	25	35495	95961	26.6398	561	54.67	0.93	35	0	1448	Clade 1	not determined	Yes	Yes	No (reads not available)	Yes	Yes (reference)
	AB-777-O03		not available	549214	47	19169	44534	24.1323	656	65.03	6.54	28	0	512	Clade 1	NA	Yes	No (single sort)	No (reads not available)	Yes	No
Munson-McGee et al. 2018	AD-903-B02		1101870	135497	24	8994	20845	24.4994	183	16.74	0.47	4	0	not found	no clade	NA	Yes	No (single sort)	Yes	No (not Clade 1)	No
	AD-903-B14		1841416	39537	5	20960	20960	38.2755	49	0	0	0	0	not found	NA	Acidicryptum nanophilum	No (Nanoarchaeota genome bin < 25 kb)	No (one genome bin < 25 kb)	No (one genome bin < 25 kb)	No (not Clade 1)	No
	AD-903-B22		973586	366447	52	9413	45690	28.984	445	29.52	1.59	14	1	not found	no clade	Sulfolobus sp.	Yes	Yes	Yes	No (not Clade 1)	Yes
	AD-903-D09		850364	145689	23	9901	15986	43.3924	182	5.49	0	9	0	not found	Clade 1	Acidicryptum nanophilum	Yes	Yes	Yes	No (Clade 1 genome bin < 100 kb)	No
	AD-903-D23		1110326	188113	30	11819	18043	35.9061	233	22.92	2.68	15	6	not found	no clade	Vulcanisaeta sp.	Yes	Yes	Yes	No (not Clade 1)	No
	AD-903-F05		410888	125027	23	5962	12408	25.1234	167	19.63	0	10	0	not found	Nanopusillus acidilobi	NA	Yes	No (single sort)	Yes	No (not Clade 1)	No
	AD-903-F18		1009444	59029	13	5296	9231	24.6032	83	12.31	0	8	0	not found	Clade 1	NA	Yes	No (single sort)	Yes	No (Clade 1 genome bin < 100 kb)	No
	AD-903-I14		721414	153465	26	7828	27852	28.8984	192	14.05	0.6	15	0	731	Clade 1	Acidicryptum nanophilum	Yes	Yes	Yes	Yes	Yes
	AD-903-L04		999778	127134	17	9199	19064	29.1543	145	14.49	0	7	0	1458	Clade 1	NA	Yes	No (one genome bin < 25 kb)	No (one genome bin < 25 kb)	Yes	Yes
	AD-903-M13		247086	83371	13	6700	23444	45.2639	103	2.08	0	0	0	not found	NA	Acidicryptum nanophilum	No (Nanoarchaeota genome bin < 25 kb)	No (one genome bin < 25 kb)	No (one genome bin < 25 kb)	No (not Clade 1)	No
	AD-903-M20		501518	170645	29	7198	24329	29.8731	223	22.66	0.6	13	0	not found	no clade	Sulfolobus Type II	Yes	Yes	Yes	No (not Clade 1)	No
	AD-903-N05		595298	214087	38	7827	19172	25.1459	252	26.01	0	6	0	not found	Clade 1	NA	Yes	No (single sort)	Yes	Yes	Yes
	AD-903-P15		618580	283077	42	9314	24686	24.6039	347	35.9	0	9	0	not found	Clade 1	NA	Yes	No (single sort)	Yes	Yes	Yes
	AD-903-P16		1050900	192530	37	6618	14587	25.715	249	29.55	0	23	0	757	Clade 1	NA	Yes	No (single sort)	Yes	Yes	Yes
This study	CS1	17381214	17355510	106721	18	8131	14946	24.1415	135	13.92	0	5	0	1488	no clade	NA	Yes	No (single sort)	Yes	No (not Clade 1)	No
	CS2	17522400	17494030	220275	45	5753	16387	27.7257	267	26.87	0	15	0	1488	no clade	NA	Yes	No (one genome bin < 25 kb)	No (one genome bin < 25 kb)	No (not Clade 1)	No
	EG1	16253512	16230672	1248233	141	12639	60217	42.7641	1464	62.4	13.69	17	9	711	Clade 2	Thermocladium sp.	Yes	Yes	Yes	No (not Clade 1)	No
	EG2	23937086	23436168	890166	161	6729	21460	44.0417	1150	44.69	7.14	12	0	1441	no clade	Metallosphaera sp.	Yes	Yes	Yes	No (not Clade 1)	No
	EG3	12738668	12722302	1480948	116	18637	60760	45.4461	1670	84.56	10.66	31	4	711	Clade 2	Thermocladium sp.	Yes	Yes	Yes	No (not Clade 1)	No
	EG4	15808436	15788092	1310042	165	11740	38731	47.1068	1503	61.68	2.7	27	2	1488	no clade	Caldivirga sp.	Yes	Yes	Yes	No (not Clade 1)	No
	Nanoarchaeum equitans**			490885	1	490885	490885	31.5595	583	73.13	0	41	0	1500	Nanoarchaeum equitans	Ignicoccus hospitalis	Yes	No (not YNP Nanoarchaeota)	No (no SAG data)	No (not Clade 1)	No
	Nanobsidianus stetteri**			593790	7	158567	192298	24.3329	651	67.52	0.93	38	0	1501	Nanobsidianus stetteri	Acidicryptum nanophilum	Yes	Yes	No (no SAG data)	No (not Clade 1)	No
	Nanopusillus acidilobi**			605887	1	605887	605887	24.2421	665	74.07	0	39	0	1488	Nanopusillus acidilobi	Acidilobus sp. 7A	Yes	Yes	No (no SAG data)	No (not Clade 1)	No
	Candidatus Mancarchaeum acidiphilum Mia14**			952256	1	952256	952256	39.4	974	82.4	0	42	0	2006	Candidatus Mancarchaeum acidiphilum Mia14	Cuniculiplasma divulgatum PM4	Yes	No (not Nanoarchaeota)	No (not Nanoarchaeota)	No (not Nanoarchaeota)	No
															*NA indicates either a single sorted SAG, or a genome bin less than 25 kb
															**Indicates a publicly available reference genome

## Sheet: Table S2
Table S2. Data identifiers for SAGs and reference genomes used in this study.
Genome or SAG name	Full genome name	IMG taxon id	BioProject	Accession	SRA
AB-777-F03	Nanoarchaeota archaeon SCGC AB-777_f03	2734482124
AB-777-O03	Nanoarchaeota archaeon SCGC AB-777_O03	2734482131
AD-903-B02	Sorted archaeal cell/s from hot spring water in Nymph Lake, Yellowstone National Park, Wyoming, USA - Nanoarchaeota archaeon AD-903-B02	3300021094	PRJNA478259	SAMN09505392
AD-903-B14	Sorted archaeal cell/s from hot spring water in Nymph Lake, Yellowstone National Park, Wyoming, USA - Nanoarchaeota archaeon AD-903-B14	3300021096	PRJNA478259	SAMN09505403
AD-903-B22	Sorted archaeal cell/s from hot spring water in Nymph Lake, Yellowstone National Park, Wyoming, USA - Nanoarchaeota archaeon AD-903-B22	3300021097	PRJNA478259	SAMN09505411
AD-903-D09	Sorted archaeal cell/s from hot spring water in Nymph Lake, Yellowstone National Park, Wyoming, USA - Nanoarchaeota archaeon AD-903-D09	3300021095	PRJNA478259	SAMN09505440
AD-903-D23	Sorted archaeal cell/s from hot spring water in Nymph Lake, Yellowstone National Park, Wyoming, USA - Nanoarchaeota archaeon AD-903-D23	3300021101	PRJNA478259	SAMN09505453
AD-903-F05	Sorted archaeal cell/s from hot spring water in Nymph Lake, Yellowstone National Park, Wyoming, USA - Nanoarchaeota archaeon AD-903-F05	3300021098	PRJNA478259	SAMN09505476
AD-903-F18	Sorted archaeal cell/s from hot spring water in Nymph Lake, Yellowstone National Park, Wyoming, USA - Nanoarchaeota archaeon AD-903-F18	3300021100	PRJNA478259	SAMN09505488
AD-903-I14	Sorted archaeal cell/s from hot spring water in Nymph Lake, Yellowstone National Park, Wyoming, USA - Nanoarchaeota archaeon AD-903-I14	3300021103	PRJNA478259	SAMN09505525
AD-903-L04	Sorted archaeal cell/s from hot spring water in Nymph Lake, Yellowstone National Park, Wyoming, USA - Nanoarchaeota archaeon AD-903-L04	3300021099	PRJNA478259	SAMN09505579
AD-903-M13	Sorted archaeal cell/s from hot spring water in Nymph Lake, Yellowstone National Park, Wyoming, USA - Nanoarchaeota archaeon AD-903-M13	3300021107	PRJNA478259	SAMN09505606
AD-903-M20	Sorted archaeal cell/s from hot spring water in Nymph Lake, Yellowstone National Park, Wyoming, USA - Nanoarchaeota archaeon AD-903-M20	3300021102	PRJNA478259	SAMN09505613
AD-903-N05	Sorted archaeal cell/s from hot spring water in Nymph Lake, Yellowstone National Park, Wyoming, USA - Nanoarchaeota archaeon AD-903-N05	3300021106	PRJNA478259	SAMN09505619
AD-903-P15	Sorted archaeal cell/s from hot spring water in Nymph Lake, Yellowstone National Park, Wyoming, USA - Nanoarchaeota archaeon AD-903-P15	3300021104	PRJNA478259	SAMN09505671
AD-903-P16	Sorted archaeal cell/s from hot spring water in Nymph Lake, Yellowstone National Park, Wyoming, USA - Nanoarchaeota archaeon AD-903-P16	3300021105	PRJNA478259	SAMN09505672
CS1	Sorted cell/s from Cistern Spring water, Yellowstone National Park, Wyoming, United States ? Nanoarchaeum sp. JGI 000158CP-H05	3300019777	PRJNA442768	SAMN08778454	SRX3883639
CS2	Sorted cell/s from Cistern Spring water, Yellowstone National Park, Wyoming, United States ? Nanoarchaeum sp. JGI 000158CP-J13	3300019491	PRJNA442769	SAMN08777125	SRX3883639
EG1	Sorted cell/s from Echinus Geyser water, Yellowstone National Park, Wyoming, United States ? Nanoarchaeum sp. JGI 000156CP-E21	3300019518	PRJNA442771	SAMN08778456	SRX3883640
EG2	Sorted cell/s from Echinus Geyser water, Yellowstone National Park, Wyoming, United States ? Nanoarchaeum sp. JGI 000156CP-F13	3300019512	PRJNA442772	SAMN08778108	SRX3883638
EG3	Sorted cell/s from Echinus Geyser water, Yellowstone National Park, Wyoming, United States ? Nanoarchaeum sp. JGI 000156CP-I09	3300019526	PRJNA442773	SAMN08777675	SRX3883642
EG4	Sorted cell/s from Echinus Geyser water, Yellowstone National Park, Wyoming, United States ? Nanoarchaeum sp. JGI 000156CP-L05	3300019523	PRJNA442774	SAMN08778457	SRX3885747
Nanoarchaeum equitans	Nanoarchaeum equitans Kin4-M	638154511
Nanobsidianus stetteri	Candidatus Nanobsidianus stetteri (unscreened)	2522572194	PRJNA189432
Nanopusillus acidilobi	Nanoarchaeota archaeon 7A	2681813051
Candidatus Mancarchaeum acidiphilum Mia14	Candidatus Micrarchaeota archaeon Mia14	2757320680	PRJNA353339	CP019964
Acidicryptum AB-777-J03	Sulfolobales archaeon SCGC AB-777_J03		PRJNA386514	QEFM01000000
Acidicryptum AB-777-K09	Sulfolobales archaeon SCGC AB-777_K09		PRJNA386514	QEFK00000000
Acidicryptum AB-777-K20	Sulfolobales archaeon SCGC AB-777_K20		PRJNA386514	QEFJ00000000
Acidilobus sp 7A	Acidilobus sp. 7A, complete genome		PRJNA266728	CP010515.1
Acidilobus sulfurireducens sp. nov.	Acidilobus sulfurireducens sp. nov.	2504136013
Caldivirga Monarch Geyser	Caldivirga sp. MG_3		PRJNA295311	LOCB00000000.1
Candidatus Acidicryptum nanophilum	Sulfolobales archaeon Acd1 (crenarchaeotes)		PRJNA189433	APJY00000000.1
Ignicoccus hospitalis KIN4I DSM 18386	Ignicoccus hospitalis KIN4/I, DSM 18386	640753029	PRJNA13914	NC_009776.1
Metallosphaera archaeon YNP 08	Metallosphaera archaeon	2502894001
Metallosphaera My-r02 from OSP 14	Metallosphaera My-r02 (from OSP_14)	2522125033
Metallosphaera yellowstonensis MK1	Metallosphaera yellowstonensis MK1	2508501049	PRJNA64481	AHKJ00000000.1
Metallosphaera yellowstonensis r05 OSP D	Metallosphaera yellowstonensis r05 (OSP_D)	2551306706
Metallosphaera yellowstonensis r06 BED	Metallosphaera yellowstonensis r06 (BED)	2551306703
Sulfolobales ST1-r02 Crater Hills	Sulfolobales ST1-r02 (Crater Hills)	2551306707
Sulfolobales-Type-1-ST1-r01 from NL 2	Sulfolobales-Type-1-ST1-r01 (from NL_2)	2522125034
Sulfolobales-Type-2-ST2-r01 from CH 1	Sulfolobales-Type-2-ST2-r01 (from CH_1)	2522125035
Sulfolobales-Type-2-ST2-r02 from CIS 19	Sulfolobales-Type-2-ST2-r02 (from CIS_19)	2522125036
Sulfolobus AB-777-G05	Uncultured Sulfolobus sp. SCGC AB-777_G05	2734482164
Sulfolobus AB-777-G06	Sulfolobus sp. SCGC AB-777_G06		PRJNA386514	QEFN00000000
Sulfolobus AB-777-L09	Sulfolobus sp. SCGC AB-777_L09		PRJNA386514	QEFI00000000
Sulfolobus Type II	Sulfolobus Type II	2505313011
Thermocladium ECH	Thermocladium sp. ECH_B		PRJNA295311	LOBW00000000.1
unclassified Metallosphaera archaeon	unclassified Metallosphaera archaeon	2502873002
Vulcanisaeta AB-777-J10	Uncultured Vulcanisaeta sp. SCGC AB-777-J10	2734482163
Vulcanisaeta JCHS	Vulcanisaeta sp. JCHS_4		PRJNA295311	LOCE00000000.1

## Sheet: Table S3
Table S3. Assembly statistics, completeness and contamination estimates from CheckM, and additional information for reference genomes for comparison to putative hosts.
Reference name	Assembly size (bp)	# scaffolds	N50 (bp)	Longest scaffold (bp)	GC (%)	# predicted genes	Estimated completeness (CheckM)	Estimated contamination (CheckM)	# unique markers (of 43)	# multi-copy markers
Acidicryptum AB-777-J03	856079	43	40402	130735	50.7	990	78.97	0	38	0
Acidicryptum AB-777-K09	210860	21	17767	40460	48.5	250	17.86	1.19	11	0
Acidicryptum AB-777-K20	521500	24	39473	131907	48.8	617	44.05	0.3	19	0
Acidilobus sp 7A	1539049	1	1539049	1539049	57.8	1546	100	0	41	0
Acidilobus sulfurireducens sp. nov.	1648899	59	49562	176504	57.5	1765	99.37	0.63	41	0
Caldivirga Monarch Geyser	1.5974e+06	140	14175	50347	48.7	1850	93.01	2.21	39	1
Candidatus Acidicryptum nanophilum	1.50944e+06	9	848744	848744	51.7	1673	99.4	0	42	0
Ignicoccus hospitalis KIN4I DSM 18386	1297538	1	1297538	1297538	56.5	1490	99.37	0.84	43	0
Metallosphaera archaeon YNP 08	1149796	173	7695	24995	47.8	1587	39.94	1.89	8	0
Metallosphaera My-r02 from OSP 14	1938452	72	40944	107944	48.4	2359	84.32	0	25	0
Metallosphaera yellowstonensis MK1	2817452	21	813727	1258398	47.7	3304	100	0	42	0
Metallosphaera yellowstonensis r05 OSP D	1.30333e+06	79	19997	59028	48.3	1526	77.98	0	38	0
Metallosphaera yellowstonensis r06 BED	1242345	95	13661	74518	48.3	1466	81.55	0	40	0
Sulfolobales ST1-r02 Crater Hills	1522780	14	347449	514733	51.2	1706	99.4	0.6	42	0
Sulfolobales-Type-1-ST1-r01 from NL 2	1549093	13	294303	754751	51.6	1905	96.39	0.6	41	0
Sulfolobales-Type-2-ST2-r01 from CH 1	1386529	13	113900	258339	38	1654	66.71	0	16	0
Sulfolobales-Type-2-ST2-r02 from CIS 19	1783038	160	14461	43086	38.3	2314	66.71	0.6	21	0
Sulfolobus AB-777-G05	259693	46	6633	22455	35.9	348	0	0	0	0
Sulfolobus AB-777-G06	1.02863e+06	83	22950	50849	38	1262	74.68	0.6	33	0
Sulfolobus AB-777-L09	882143	86	15566	57934	36.2	1067	49.17	0	25	0
Sulfolobus Type II	1783038	160	14461	43086	38.3	2323	66.71	0.6	21	0
Thermocladium ECH	1.87695e+06	155	20275	79593	46.8	2099	97.43	0.74	41	0
unclassified Metallosphaera archaeon	1445233	34	46734	107944	48.2	1735	69.82	0	14	0
Vulcanisaeta AB-777-J10	886931	71	23737	104320	45.4	1020	42.65	0	15	0
Vulcanisaeta JCHS	2084223	101	36778	77190	45.7	2506	84.36	5.15	28	2

## Sheet: Table S4
Table S4. Assembly statistics, completeness and contamination estimates from CheckM, and additional information for Nanoarchaeota genome bins < 25 kb, putative host genome bins, and unbinned scaffolds.
Genome bin ID	Assembly size (kb)	# Scaffolds	N50 (bp)	Longest scaffold (bp)	GC (%)	# Predicted genes	Estimated completeness (CheckM)	Estimated contamination (CheckM)	# Unique markers (of 43)	# Multi-copy markers	Genome quality
AD-903-B14 Nano	14281	2	10082	10082	23.4	18	0	0	0	0	Low
AD-903-M13 Nano	10939	3	3754	4986	28.7	15	2.08	0	0	0	Low
AB-777-F03 putative host	50456	5	25632	25632	46	44	0	0	0	0	Low
AD-903-B14 putative host	25256	3	20960	20960	46.7	31	0	0	0	0	Low
AD-903-B22 putative host	147684	15	29521	45690	35.9	179	10.53	0	4	0	Low
AD-903-D09 putative host	117531	17	9901	15986	47.7	148	4.24	0	7	0	Low
AD-903-D23 putative host	86648	8	12269	18043	47.7	97	4.7	0	7	0	Low
AD-903-I14 putative host	27852	1	27852	27852	46.6	34	1.87	0	1	0	Low
AD-903-L04 putative host	21352	2	19064	19064	44.4	23	5.61	0	5	0	Low
AD-903-M13 putative host	62324	9	6700	23444	49.6	74	0	0	0	0	Low
AD-903-M20 putative host	64850	8	8919	24329	37.6623	88	6.2	0	3	0	Low
CS2 putative host	21141	6	4614	6041	60.8	29	0	0	0	0	Low
EG1 putative host	1016310	105	14446	60217	46.7	1186	57.01	0	22	0	Medium
EG2 putative host	745240	138	6512	21460	47.7	974	31.45	0	3	0	Low
EG3 putative host	1415348	104	18921	60760	46.4	1590	83.82	1.47	35	0	Medium
EG4 putative host	1253122	150	12728	38731	48.1	1428	58.13	0	25	0	Medium
AD-903-F18 unbinned contigs	2627	1	2627	2627	40.1	3	0	0	0	0	NA
AD-903-M13 unbinned contigs	10108	1	10108	10108	36.5	14	0	0	0	0	NA
AD-903-N05 unbinned contigs	3242	1	3242	3242	41.9	2	0	0	0	0	NA
AD-903-P15 unbinned contigs	9596	2	5523	5523	33.1	9	0	0	0	0	NA

## Sheet: Table S5
Table S5. Congruence of 16S rRNA gene, ribosomal protein tree, and ANI data for delineating Nanoarchaeota genome bins into clades.
Nanoarchaeota clade	SAG	ANI > 95%	Ribosomal protein tree	16S rRNA > 98.6%
Clade 1	AB-777-F03	AB-777-O03, AD-903-D09, AD-903-F18, AD-903-I14, AD-903-L04, AD-903-N05, AD-903-P15, AD-903-P16	present	AB-777-O03, AD-903-I14, AD-903-L04, AD-903-P16
Clade 1	AB-777-O03	AB-777-F03, AD-903-D09, AD-903-F18, AD-903-I14, AD-903-L04, AD-903-N05, AD-903-P15, AD-903-P16	present	AB-777-F03, AD-903-L04
Clade 1	AD-903-D09	AB-777-F03, AB-777-O03, AD-903-N05, AD-903-P16
Clade 1	AD-903-F18	AB-777-F03, AB-777-O03, AD-903-I14, AD-903-L04, AD-903-N05, AD-903-P15, AD-903-P16	present
Clade 1	AD-903-I14	AB-777-F03, AB-777-O03, AD-903-F18, AD-903-L04, AD-903-P15, AD-903-P16	present	AB-777-F03, AD-903-L04, AD-903-P16
Clade 1	AD-903-L04	AB-777-F03, AB-777-O03, AD-903-F18, AD-903-I14, AD-903-N05, AD-903-P15, AD-903-P16		AB-777-F03, AB-777-O03, AD-903-I14, AD-903-P16
Clade 1	AD-903-N05	AB-777-F03, AB-777-O03, AD-903-D09, AD-903-F18, AD-903-I14, AD-903-L04, AD-903-P15, AD-903-P16
Clade 1	AD-903-P15	AB-777-F03, AB-777-O03, AD-903-F18, AD-903-I14, AD-903-L04, AD-903-N05, AD-903-P16
Clade 1	AD-903-P16	AB-777-F03, AB-777-O03, AD-903-D09, AD-903-F18, AD-903-I14, AD-903-L04, AD-903-N05, AD-903-P15	present	AB-777-F03, AD-903-I14, AD-903-L04
Clade 2	EG1	EG3		EG1
Clade 2	EG3	EG1		EG3
Nanopusillus acidilobi	AD-903-F05	Nanopusillus acidilobi	present

## Sheet: Table S6
Table S6. Average nucleotide identity (ANI) of Nanoarchaeota SAG bins and reference genomes. Comparisons > 95% ANI are highlighted. All cells with alignment lengths less than 20 kb have been set to 0% ANI.
	CS1	EG1	Nanoarchaeum equitans	Nanopusillus acidilobi	AD-903-F05	EG4	AD-903-D23	EG3	EG2	AB-777-F03	AD-903-B22	AD-903-I14	AD-903-N05	AD-903-P16	Candidatus Mancarchaeum acidiphilum Mia14	AB-777-O03	AD-903-B02	AD-903-M20	AD-903-D09	CS2	Nanobsidianus stetteri	AD-903-L04	AD-903-P15	AD-903-F18
CS1	100	90.5454	0	92.8049	0	0	95.0098	90.7288	0	91.7574	0	91.1676	0	0	0	92.751	0	0	0	94.1487	92.5186	0	0	0
EG1	0	100	0	91.2169	0	92.3594	0	98.5444	90.6621	89.9866	90.1838	90.8886	89.372	89.2157	0	90.2388	90.0759	88.7389	0	91.8777	90.1705	89.7449	88.9278	0
Nanoarchaeum equitans	0	0	100	0	0	0	0	0	0	0	0	0	0	0	0	0	0	0	0	0	0	0	0	0
Nanopusillus acidilobi	91.8906	90.5967	70.7648	100	95.8112	93.2727	92.819	91.2307	91.635	91.2587	90.9871	90.2487	90.5145	91.1586	0	91.4985	90.5576	89.5741	0	92.5907	91.362	90.9051	90.7737	89.0226
AD-903-F05	0	0	0	96.4151	100	0	0	0	0	91.367	92.3682	90.1888	91.0479	91.7715	0	92.3189	91.6827	0	0	92.5985	90.8358	90.2177	91.3617	0
EG4	0	92.1334	0	93.4467	0	100	0	0	0	92.2343	0	0	91.5352	92.1013	0	91.9565	92.3644	0	0	0	92.363	0	0	0
AD-903-D23	96.4153	0	0	92.7596	0	0	100	0	94.1737	93.3837	0	92.638	91.8525	93.1605	0	93.3921	0	92.9652	0	94.4569	93.2348	0	92.9707	0
EG3	90.5953	98.5788	0	91.4294	0	0	90.985	100	0	90.6363	0	0	90.6988	0	0	90.7026	0	0	0	91.6065	91.1895	0	90.0606	0
EG2	0	90.6886	0	92.3324	0	0	92.6487	0	100	93.6845	91.2259	0	91.7047	93.5011	0	93.2083	0	0	0	95.1237	93.4187	0	92.2018	0
AB-777-F03	91.8577	89.3282	0	91.5827	91.153	92.137	92.4592	90.6132	93.4555	100	93.4875	97.2721	96.6024	98.239	0	97.1479	91.7507	92.3874	0	93.8707	93.5468	96.9191	97.3575	97.2212
AD-903-B22	0	90.0047	0	91.9158	91.885	0	0	0	92.4804	93.6236	100	91.4324	93.891	94.1693	0	93.6231	92.1607	90.9432	0	94.6467	92.8323	93.3345	93.3408	0
AD-903-I14	91.7897	90.8608	0	91.0869	89.6455	0	91.4999	0	0	97.1073	91.9595	100	93.5152	97.0781	0	96.0913	92.3241	93.056	0	93.1438	93.0128	0	95.3905	0
AD-903-N05	0	89.5445	0	91.6207	92.3229	91.9948	91.5374	90.5977	92.8628	96.6986	94.2537	95.8241	100	96.5754	0	97.6507	91.9691	91.8633	0	93.7103	92.718	97.5082	97.8646	97.2123
AD-903-P16	0	88.8056	0	91.4126	90.9678	92.145	92.8045	0	92.6081	98.4862	93.4692	97.0998	95.6722	100	0	97.0468	91.9881	91.3619	0	94.299	93.7083	96.8137	97.1708	0
Candidatus Mancarchaeum acidiphilum Mia14	0	0	0	0	0	0	0	0	0	0	0	0	0	0	100	0	0	0	0	0	0	0	0	0
AB-777-O03	91.1954	89.6155	0	91.7725	90.7166	92.2057	91.7321	90.6213	92.9202	96.827	92.5777	95.324	96.8098	96.4262	0	100	90.9707	91.3666	0	93.7883	93.5129	97.0998	97.0191	95.7071
AD-903-B02	0	88.8719	0	91.204	91.0737	92.849	0	0	93.3016	92.377	92.3051	92.0848	91.8148	92.9278	0	92.1473	100	92.7961	0	91.8821	92.5489	0	92.2372	0
AD-903-M20	0	89.0306	0	90.6391	0	0	92.394	0	0	92.3034	91.216	92.7797	91.5722	92.1007	0	92.0995	93.9736	100	0	93.8896	92.4965	0	92.0361	92.2205
AD-903-D09	0	0	0	0	0	0	0	0	0	97.1208	0	0	0	0	0	0	0	0	100	0	0	0	0	0
CS2	94.164	91.2259	0	93.0194	92.5137	0	94.0841	91.7388	94.9706	94.0218	94.6548	93.0324	93.4031	94.4293	0	94.1784	91.3884	93.6308	0	100	93.7295	92.7611	93.3005	0
Nanobsidianus stetteri	91.8406	90.0325	0	91.4597	90.785	92.223	92.0194	91.1582	92.9203	93.4786	92.5288	92.4229	92.3198	93.6064	0	93.5465	92.3382	92.0638	0	93.8757	100	92.6154	93.0284	93.2364
AD-903-L04	91.2326	89.9134	0	91.2763	90.1721	0	0	0	93.0533	96.7862	93.6271	0	97.0034	96.9485	0	98.1481	0	0	0	93.1451	93.408	100	97.2294	0
AD-903-P15	92.2994	88.7211	0	91.1868	91.8042	0	92.2201	89.5859	92.4632	97.1804	93.642	95.5824	97.9513	97.186	0	97.3654	92.4516	92.2895	0	93.8164	93.4788	97.4994	100	98.8296
AD-903-F18	0	0	0	90.2839	0	0	0	0	0	97.7677	0	0	97.2087	0	0	96.1588	0	92.8174	0	0	93.6681	0	98.0087	100

## Sheet: Table S7
Table S7. Similarity of Nanoarchaeota 16S rRNA gene sequences extracted from SAG bins and references. Sequences that are >98% similar are highlighted in green, sequence lengths in bp are shown in parentheses.
	Nanobsidianus stetteri (1501)	Nanopusillus acidilobi (1488)	CS2 (1488)	EG2 (1441)	EG1 (711)	EG4 (1488)	EG3 (711)	CS1 (1488)	Nanoarchaeum equitans Kin4-M (1500)	AB-777-F03 (1448)	AB-777-O03 (512)	AD-903-I14 (731)	AD-903-L04 (1458)	AD-903-P16 (757)
Nanobsidianus stetteri (1501)	100
Nanopusillus acidilobi (1488)	97.72	100
CS2 (1488)	98.52	97.72	100
EG2 (1441)	97.71	96.81	97.92	100
EG1 (711)	96.48	95.65	96.21	95.79	100
EG4 (1488)	98.45	97.99	98.59	97.44	96.2	100
EG3 (711)	96.34	95.51	96.35	95.64	99.86	96.06	100
CS1 (1488)	97.52	97.52	97.92	96.26	95.08	97.78	95.22	100
Nanoarchaeum equitans Kin4-M (1500)	82.09	82.24	82.31	81.29	80.11	82.09	80.24	82.86	100
AB-777-F03 (1448)	98.72	97.79	99.26	97.71	95.51	98.39	95.65	97.85	82.23	100
AB-777-O03 (512)	97.28	97.08	98.44	96.89	95.04	97.28	95.04	96.11	80.94	98.83	100
AD-903-I14 (731)	98.22	97.26	98.77	97.23	95.49	97.95	95.63	97.13	81.6	100	98.35	100
AD-903-L04 (1458)	98.83	97.88	99.25	97.81	95.63	98.36	95.77	97.81	82.04	99.86	98.83	99.86	100
AD-903-P16 (757)	98.28	97.36	98.81	97.33	95.49	98.02	95.63	97.23	81.6	100	98.46	100	99.87	100

## Sheet: Table S8
Table S8. Average nucleotide identity (ANI) of putative host SAG bins and host reference genomes. Comparisons > 95% ANI are highlighted. All cells with alignment lengths less than 20 kb have been set to 0% ANI.
	AD-903-D23 putative host	Acidicryptum AB-777-J03	Caldivirga Monarch Geyser	Thermocladium ECH	Sulfolobus AB-777-L09	Sulfolobus AB-777-G05	unclassified Metallosphaera archaeon	EG2 putative host	AD-903-B14 putative host	Sulfolobales-Type-2-ST2-r02 from CIS 19	Sulfolobus AB-777-G06	AD-903-I14 putative host	Metallosphaera yellowstonensis MK1	AD-903-D09 putative host	AD-903-B22 putative host	Metallosphaera yellowstonensis r06 BED	AD-903-M13 putative host	AB-777-F03 putative host	Sulfolobales-Type-2-ST2-r01 from CH 1	EG3 putative host	Metallosphaera My-r02 from OSP 14	Sulfolobus Type II	AD-903-M20 putative host	Acidilobus sp 7A	Sulfolobales ST1-r02 Crater Hills	Vulcanisaeta AB-777-J10	EG1 putative host	Acidicryptum AB-777-K09	EG4 putative host	Candidatus Acidicryptum nanophilum	Acidilobus sulfurireducens sp. nov.	Ignicoccus hospitalis KIN4I DSM 18386	Metallosphaera archaeon YNP 08	Acidicryptum AB-777-K20	Sulfolobales-Type-1-ST1-r01 from NL 2	Vulcanisaeta JCHS	Metallosphaera yellowstonensis r05 OSP D
AD-903-D23 putative host	100	0	0	0	0	0	0	0	0	0	0	0	0	0	0	0	0	0	0	0	0	0	0	0	0	96.1893	0	0	0	0	0	0	0	0	0	96.0525	0
Acidicryptum AB-777-J03	0	100	0	0	70.886	0	70.3222	71.3204	98.1301	73.9526	73.0575	98.7346	70.3159	97.122	0	69.0409	97.928	91.2803	71.1563	0	70.716	73.9526	0	70.3599	96.392	0	0	96.715	0	96.2662	71.5058	70.4989	70.6559	97.4059	98.0585	0	69.5471
Caldivirga Monarch Geyser	0	0	100	70.7706	0	0	0	0	0	0	0	0	0	0	0	0	0	0	0	70.0941	0	0	0	68.1471	0	72.6821	71.5807	0	97.6829	0	0	0	0	0	0	74.8024	0
Thermocladium ECH	0	0	70.1265	100	0	0	69.9105	0	0	0	0	0	70.51	0	0	0	0	0	0	99.0734	70.465	0	0	0	70.7919	70.2647	98.8438	0	71.269	73.4143	72.5776	0	0	0	0	70.3081	0
Sulfolobus AB-777-L09	0	71.5876	0	0	100	98.0028	70.9502	73.2527	0	74.0436	74.2409	0	72.6287	0	98.9055	70.524	0	0	72.6128	0	70.9636	74.0436	0	0	70.8066	0	0	70.1853	0	71.3436	0	0	72.9615	70.7789	70.3437	0	70.2709
Sulfolobus AB-777-G05	0	0	0	0	99.0904	100	0	0	0	74.7062	75.3925	0	71.5713	0	99.203	0	0	0	71.8918	0	0	74.7062	0	0	0	0	0	0	0	0	0	0	0	0	0	0	0
unclassified Metallosphaera archaeon	0	72.267	0	0	70.6751	0	100	98.886	0	71.1346	70.3297	0	99.1354	0	0	99.3181	0	0	69.6686	0	100	71.1346	0	72.2928	70.2149	0	0	0	0	70.6192	71.6329	0	99.0086	72.151	70.478	0	99.5109
EG2 putative host	0	70.7178	0	0	73.94	0	99.1591	100	0	73.5739	72.569	0	99.1378	0	0	99.2925	0	0	73.0153	0	99.2809	73.5739	0	0	69.3694	0	0	0	0	70.2704	0	0	98.7047	0	70.02	0	99.4005
AD-903-B14 putative host	0	98.3087	0	0	0	0	0	0	100	0	0	0	0	0	0	0	0	0	0	0	0	0	0	0	96.4376	0	0	0	0	96.2346	0	0	0	98.4707	98.0121	0	0
Sulfolobales-Type-2-ST2-r02 from CIS 19	0	73.4804	0	0	73.5524	73.874	70.6349	72.6305	0	100	97.8013	0	71.5842	0	74.3267	68.9369	0	0	97.3865	0	70.7764	100	97.9313	0	73.3663	0	0	75.1185	0	71.8492	0	0	76.6856	76.4924	74.6041	0	69.2896
Sulfolobus AB-777-G06	0	72.4367	0	0	74.0951	74.2381	70.1128	72.3685	0	97.7152	100	0	71.0481	0	73.1601	69.4598	0	0	97.571	0	70.3939	97.7152	98.7406	0	71.5092	0	0	72.0752	0	70.5433	0	0	75.325	71.2594	71.8387	0	69.1105
AD-903-I14 putative host	0	98.7494	0	0	0	0	0	0	0	0	0	100	0	0	0	0	0	0	0	0	0	0	0	0	0	0	0	0	0	95.5547	0	0	0	0	98.1227	0	0
Metallosphaera yellowstonensis MK1	0	72.2726	0	73.7762	75.1637	70.4754	98.4618	97.4262	0	76.1516	74.024	0	100	0	79.2636	98.7971	0	0	73.2579	0	98.5679	76.1516	0	72.9085	70.7661	0	72.8688	70.6897	0	70.9075	72.7133	0	97.7921	71.5611	71.0582	0	98.7634
AD-903-D09 putative host	0	97.7418	0	0	0	0	0	0	0	0	0	0	70.9562	100	0	0	0	0	0	0	0	0	0	0	95.4979	0	0	95.7277	0	94.9201	0	0	0	96.8064	98.1109	0	0
AD-903-B22 putative host	0	0	0	0	99.559	99.218	0	0	0	74.4467	72.1322	0	72.0717	0	100	0	0	0	74.3534	0	72.3233	74.4467	0	0	0	0	0	0	0	0	0	0	0	0	0	0	0
Metallosphaera yellowstonensis r06 BED	0	69.6683	0	0	70.3657	0	99.3495	99.1691	0	69.9982	69.8916	0	99.4891	0	0	100	0	0	69.4851	0	99.4415	69.9982	0	0	69.407	0	0	69.3021	0	69.6487	0	0	99.2459	70.6561	69.6576	0	99.429
AD-903-M13 putative host	0	97.8956	0	0	0	0	0	0	0	0	0	0	0	0	0	0	100	0	0	0	0	0	0	0	97.0059	0	0	0	0	96.595	0	0	0	98.8243	98.3906	0	0
AB-777-F03 putative host	0	91.8605	0	0	0	0	0	0	0	0	0	0	0	0	0	0	0	100	0	0	0	0	0	0	0	0	0	0	0	89.0953	0	0	0	93.2198	0	0	0
Sulfolobales-Type-2-ST2-r01 from CH 1	0	72.0931	0	0	72.1349	70.8249	69.2596	71.6505	0	97.4973	97.7326	0	69.1643	0	74.1893	68.53	0	0	100	0	69.3103	97.4973	98.3173	0	70.7497	0	0	71.8342	0	69.9061	0	0	73.7957	70.8003	71.1238	0	68.9395
EG3 putative host	0	0	69.8272	99.0072	0	0	68.3473	0	0	0	0	0	68.9455	0	0	0	0	0	0	100	69.0602	0	0	0	68.8463	69.7488	98.8489	0	70.7771	0	70.0597	0	0	0	0	70.4352	0
Metallosphaera My-r02 from OSP 14	0	71.7211	0	0	71.8302	0	99.8823	98.588	0	72.4019	71.1066	0	98.9953	0	73.12	99.2754	0	0	70.1603	0	100	72.4019	0	71.8502	70.0656	0	0	69.3933	0	70.5782	71.9057	69.2861	98.942	71.85	70.226	0	99.4553
Sulfolobus Type II	0	73.4804	0	0	73.5524	73.874	70.6349	72.6305	0	100	97.8013	0	71.5842	0	74.3267	68.9369	0	0	97.3865	0	70.7764	100	97.9313	0	73.3663	0	0	75.1185	0	71.8492	0	0	76.6856	76.4924	74.6041	0	69.2896
AD-903-M20 putative host	0	0	0	0	0	0	0	0	0	98.0973	98.6973	0	0	0	0	0	0	0	98.3404	0	0	98.0973	100	0	0	0	0	0	0	0	0	0	0	0	0	0	0
Acidilobus sp 7A	0	71.125	69.5469	0	0	0	70.4864	0	0	0	0	0	70.8284	0	0	0	0	0	0	0	70.3114	0	0	100	70.7939	0	0	0	0	70.5955	98.2458	71.3081	0	0	71.23	0	0
Sulfolobales ST1-r02 Crater Hills	0	96.1591	0	0	70.5104	0	69.9487	69.4699	0	74.4767	73.0927	0	70.089	95.6483	0	69.0285	97.1325	0	71.1452	0	69.8413	74.4767	0	70.1674	100	0	0	95.1497	0	95.748	70.134	69.254	69.5115	95.9172	96.1604	0	69.3746
Vulcanisaeta AB-777-J10	94.9597	0	72.5046	70.5275	0	0	0	0	0	0	0	0	0	0	0	0	0	0	0	70.4778	0	0	0	0	0	100	69.4733	0	75.2335	0	0	0	0	0	0	97.0794	0
EG1 putative host	0	0	70.3787	99.0594	0	0	0	0	0	0	0	0	69.9787	0	0	0	0	0	0	99.0992	70.9609	0	0	0	0	69.5426	100	0	70.9058	0	70.7903	0	0	0	0	71.0183	0
Acidicryptum AB-777-K09	0	97.0358	0	0	0	0	0	0	0	74.2958	0	0	69.3942	96.0032	0	68.8175	0	0	72.6251	0	69.2224	74.2958	0	0	95.3947	0	0	100	0	95.1938	0	0	0	96.985	98.0133	0	68.6436
EG4 putative host	0	0	97.6902	71.4069	0	0	0	0	0	0	0	0	0	0	0	0	0	0	0	70.4051	0	0	0	0	0	75.5008	71.8319	0	100	0	0	0	0	0	0	77.8878	0
Candidatus Acidicryptum nanophilum	0	96.3071	0	73.782	70.0329	0	70.2862	70.8647	96.2614	72.1429	70.5986	0	70.1209	94.386	0	69.4849	96.6931	85.9994	70.5365	0	70.3715	72.1429	0	70.3468	95.894	0	0	95.0492	0	100	71.1795	69.2882	69.6229	96.1114	96.335	0	69.8361
Acidilobus sulfurireducens sp. nov.	0	70.3202	0	0	0	0	70.5746	0	0	0	0	0	70.8608	0	0	0	0	0	0	0	70.2228	0	0	98.1023	70.6452	0	0	0	0	70.4293	100	70.2412	0	71.7314	70.0873	68.7334	0
Ignicoccus hospitalis KIN4I DSM 18386	0	69.4386	0	0	0	0	69.4779	0	0	0	0	0	69.3371	0	0	0	0	0	0	0	69.3914	0	0	71.0448	68.8607	0	0	0	0	69.1099	70.3357	100	0	0	69.0416	0	0
Metallosphaera archaeon YNP 08	0	70.3096	0	0	72.9608	0	99.0721	98.2635	0	77.7667	75.8069	0	98.8791	0	0	98.91	0	0	75.6508	0	99.218	77.7667	0	0	69.9913	0	0	0	0	70.6909	0	0	100	72.8594	70.2181	0	99.1449
Acidicryptum AB-777-K20	0	97.5423	0	0	70.9358	0	71.9606	0	98.3471	75.289	70.5429	0	70.9014	96.2691	0	69.9665	98.8759	92.586	70.6023	0	71.7165	75.289	0	0	96.1518	0	0	96.4453	0	96.073	0	0	72.9015	100	98.155	0	70.4529
Sulfolobales-Type-1-ST1-r01 from NL 2	0	97.8933	0	0	69.955	0	69.6603	70.0351	97.9221	75.0298	72.3886	98.2793	69.6878	97.2896	0	69.1388	98.3142	0	71.0204	0	69.6425	75.0298	0	70.1227	96.1791	0	0	97.2092	0	96.2616	70.1983	69.3631	69.3176	97.9696	100	0	69.5794
Vulcanisaeta JCHS	95.6346	0	74.1686	70.0207	0	0	0	0	0	0	0	0	0	0	0	0	0	0	0	69.8779	0	0	0	0	0	95.9839	70.4764	0	76.6116	0	0	0	0	0	0	100	0
Metallosphaera yellowstonensis r05 OSP D	0	70.285	0	0	70.5429	0	99.4944	99.1062	0	71.163	70.9178	0	99.307	0	71.5747	99.3248	0	0	70.4776	0	99.6029	71.163	0	70.9807	69.7601	0	0	69.3924	0	69.9606	70.9994	0	99.0721	70.6603	70.122	0	100

## Sheet: Table S9
Table S9. Alignment results for proteins potentially horizontally transferred between hosts and Nanoarchaeota.
Query genome	Query gene	Query gene annotation	Subject genome	Subject gene	Subject gene annotation	Identity (%)	Length	# Mismatches	# Gaps opened	Query start	Query end	Subject start	Subject end	Bitscore
EG3 putative host	Ga0197781_101711	Hypothetical protein	EG1 Nano	Ga0197779_10717	Hypothetical protein	74.2	252	60	3	5	252	101	351	371.3
EG3 putative host	Ga0197781_101712	Hypothetical protein	EG1 Nano	Ga0197779_10718	Hypothetical protein	83.1	178	21	2	1	173	250	423	295
EG1 Nano	Ga0197779_10717	Hypothetical protein	EG3 putative host	Ga0197781_101711	Hypothetical protein	74.2	252	60	3	101	351	5	252	376.3
EG1 Nano	Ga0197779_10717	Hypothetical protein	EG3 putative host	Ga0197781_100312	Hypothetical protein	70.6	248	67	3	106	351	1	244	351.7

[truncated: 4 more sheets: Table S10, Table S11, Table S12, Table S13]
