# Supplementary material for: Single-cell genomics of co-sorted Nanoarchaeota suggests novel putative host associations and diversification of proteins involved in symbiosis
Source: Microbiome. 2018 Sep 17;6:161. doi: 10.1186/s40168-018-0539-8 (PMC6142677; doi:10.1186/s40168-018-0539-8)
Supplement: Supplementary file 3 — sSNP and nSNP data for genes in clade 1 Nanoarchaeota SAGs and genome bins, organized in tabs by functional category. Genes highlighted in the discussion are separated into their own tab and highlighted in green within their respective functional category tabs. (XLSX 119 kb) [file 40168_2018_539_MOESM3_ESM.xlsx]

## Sheet: All_genes
IMG Gene ID	# non-synonymous sites	# non-synonymous SNPs	Nucleotide diversity at non-synonymous sites	Non-synonymous SNPs per kb	Nucleotide diversity at non-synonymous sites per kb	# synonymous sites	# synonymous SNPs	Nucleotide diversity at synonymous sites	Synonymous SNPs per kb	Nucleotide diversity at synonymous sites per kb	IMG gene product name	Total gene length	# Transmembrane helices	COG ID	COG name	Total # of covered sites
2735310937	137	10	3.81778	72.9927	0.027867	30	1	0.48	33.3333	0.016	hypothetical protein	1296	4	NA	NA	167
2735310876	309	20	6.13778	64.7249	0.0198634	74	11	3.65333	148.649	0.0493694	hypothetical protein	690	6	NA	NA	383
2735310944	149	9	3.8	60.4027	0.0255034	29	5	1.83333	172.414	0.0632184	hypothetical protein	372	2	NA	NA	178
2735310875	200	12	4.64	60	0.0232	44	4	1.28	90.9091	0.0290909	hypothetical protein	708	5	NA	NA	244
2735310636	205	12	4.45887	58.5366	0.0217506	49	6	1.87778	122.449	0.038322	hypothetical protein	996	NA	NA	NA	254
2735310877	986	51	18.3667	51.7241	0.0186275	329	24	8.94889	72.9483	0.0272003	hypothetical protein	2973	1	NA	NA	1315
2735310655	295	15	6.64222	50.8475	0.022516	39	5	2.16222	128.205	0.0554416	hypothetical protein	627	NA	NA	NA	334
2735310769	407	20	6.92444	49.14	0.0170134	92	7	2.27333	76.087	0.0247101	hypothetical protein	1221	1	NA	NA	499
2735310950	965	47	17.6252	48.7047	0.0182644	245	18	6.77973	73.4694	0.0276724	hypothetical protein	1932	2	NA	NA	1210
2735310871	248	12	4.33556	48.3871	0.0174821	31	6	2.12	193.548	0.0683871	hypothetical protein	537	1	NA	NA	279
2735310922	299	14	5.52222	46.8227	0.018469	42	6	2.36889	142.857	0.0564021	hypothetical protein	552	NA	NA	NA	341
2735310916	86	4	1.51556	46.5116	0.0176227	22	4	1.19556	181.818	0.0543434	hypothetical protein	489	1	NA	NA	108
2735310642	588	27	10.4725	45.9184	0.0178104	88	11	3.58599	125	0.0407498	hypothetical protein	1242	NA	COG1373	Predicted ATPase, AAA+ superfamily	676
2735310771	400	18	6.68444	45	0.0167111	77	4	1.32	51.9481	0.0171429	hypothetical protein	1158	1	NA	NA	477
2735310938	340	15	5.47556	44.1176	0.0161046	57	6	2.24444	105.263	0.0393762	hypothetical protein	1269	3	NA	NA	397
2735310872	239	10	3.89333	41.841	0.0162901	37	8	3.5298	216.216	0.0953999	Dolichyl-phosphate-mannose-protein mannosyltransferase	1317	10	NA	NA	276
2735310772	631	26	8.42889	41.2044	0.013358	119	10	3.84	84.0336	0.0322689	hypothetical protein	2640	1	NA	NA	750
2735310942	324	13	4.11556	40.1235	0.0127023	71	8	2.69556	112.676	0.0379656	hypothetical protein	648	5	NA	NA	395
2735310761	100	4	1.6	40	0.016	11	0	0	0	0	hypothetical protein	1494	2	NA	NA	111
2735310555	229	9	3.82	39.3013	0.0166812	29	0	0	0	0	hypothetical protein	441	NA	NA	NA	258
2735310979	128	5	1.92	39.0625	0.015	29	2	0.8	68.9655	0.0275862	Protein-disulfide isomerase	909	1	COG1651	Protein-disulfide isomerase	157
2735310993	267	10	3.36	37.4532	0.0125843	42	4	1.6	95.2381	0.0380952	hypothetical protein	582	5	NA	NA	309
2735310618	729	27	9.08154	37.037	0.0124575	125	21	7.91841	168	0.0633473	hypothetical protein	2025	1	NA	NA	854
2735310502	810	30	12.0311	37.037	0.0148532	160	28	11.4956	175	0.0718472	Type II secretion system (T2SS), protein F	2010	9	NA	NA	970
2735310775	298	11	3.14	36.9128	0.0105369	36	4	1.11111	111.111	0.0308642	hypothetical protein	558	2	NA	NA	334
2735310744	167	6	2.24	35.9281	0.0134132	32	0	0	0	0	hypothetical protein	861	1	NA	NA	199
2735310715	140	5	1.92	35.7143	0.0137143	19	2	0.96	105.263	0.0505263	LSU ribosomal protein L19E	471	NA	COG2147	Ribosomal protein L19E	159
2735310637	504	18	6.11202	35.7143	0.012127	78	3	1.2249	38.4615	0.0157038	hypothetical protein	1008	1	NA	NA	582
2735310976	113	4	1.28	35.3982	0.0113274	14	4	1.44	285.714	0.102857	hypothetical protein	261	NA	NA	NA	127
2735310762	85	3	0.96	35.2941	0.0112941	18	0	0	0	0	hypothetical protein	480	1	NA	NA	103
2735310711	143	5	2.24	34.965	0.0156643	19	0	0	0	0	hypothetical protein	279	1	NA	NA	162
2735310856	207	7	2.24	33.8164	0.0108213	27	1	0.32	37.037	0.0118519	Uncharacterized conserved protein YecE, DUF72 family	732	NA	COG1801	Uncharacterized conserved protein YecE, DUF72 family	234
2735310855	864	29	10.72	33.5648	0.0124074	183	19	7.68	103.825	0.0419672	hypothetical protein	2619	NA	NA	NA	1047
2735310466	125	4	1.92	32	0.01536	14	2	0.8	142.857	0.0571429	hypothetical protein	273	1	NA	NA	139
2735310808	125	4	1.44	32	0.01152	19	2	0.8	105.263	0.0421053	ATP-binding cassette, sub-family E, member 1	1758	NA	COG1245	Translation initiation factor RLI1, contains Fe-S and AAA+ ATPase domains	144
2735310945	288	9	2.5	31.25	0.00868056	79	12	3.66667	151.899	0.0464135	hypothetical protein	582	5	NA	NA	367
2735310617	983	30	12.1238	30.5188	0.0123334	182	18	6.92907	98.9011	0.0380718	hypothetical protein	1815	1	NA	NA	1165
2735310713	101	3	1.12	29.703	0.0110891	14	3	1.44	214.286	0.102857	hypothetical protein	1002	5	NA	NA	115
2735310696	186	5	1.82	26.8817	0.00978495	30	3	0.875556	100	0.0291852	Archaellum component FlaF, FlaF/FlaG flagellin family	447	1	COG3353	Archaellum component FlaF, FlaF/FlaG flagellin family	216
2735310470	149	4	1.92	26.8456	0.0128859	18	1	0.48	55.5556	0.0266667	hypothetical protein	357	NA	NA	NA	167
2735310863	450	12	3.99556	26.6667	0.00887901	67	0	0	0	0	hypothetical protein	843	NA	NA	NA	517
2735310706	380	10	3.96889	26.3158	0.0104444	53	6	2.07778	113.208	0.0392034	phosphoglycerate mutase (2,3-diphosphoglycerate-independent)	945	NA	NA	NA	433
2735310481	118	3	1.44	25.4237	0.0122034	19	2	0.96	105.263	0.0505263	hypothetical protein	417	4	NA	NA	137
2735310770	602	15	5.36222	24.9169	0.00890735	133	7	2.37556	52.6316	0.0178613	hypothetical protein	1230	3	NA	NA	735
2735310784	162	4	1.19556	24.6914	0.00737997	47	2	0.944444	42.5532	0.0200946	hypothetical protein	303	1	NA	NA	209
2735310658	690	17	6.27778	24.6377	0.00909823	143	12	4.61111	83.9161	0.0322455	cytochrome bd-I ubiquinol oxidase subunit 1 apoprotein	1362	9	COG1271	Cytochrome bd-type quinol oxidase, subunit 1	833
2735310585	208	5	1.76	24.0385	0.00846154	32	2	0.8	62.5	0.025	Endonuclease V	894	NA	COG1515	Deoxyinosine 3endonuclease (endonuclease V)	240
2735310505	253	6	2.61333	23.7154	0.0103294	32	5	2.09111	156.25	0.0653472	hypothetical protein	702	NA	NA	NA	285
2735310924	256	6	1.92	23.4375	0.0075	29	2	0.8	68.9655	0.0275862	adenylate kinase	507	NA	COG1936	Broad-specificity NMP kinase	285
2735310949	307	7	2.61646	22.8013	0.00852268	51	10	3.51556	196.078	0.0689325	protein of unknown function (DUF814)	918	NA	NA	NA	358
2735310995	311	7	2.88	22.508	0.00926045	53	7	2.56	132.075	0.0483019	hypothetical protein	624	6	NA	NA	364
2735310651	89	2	0.722222	22.4719	0.00811486	15	2	0.64	133.333	0.0426667	hypothetical protein	186	1	NA	NA	104
2735310947	92	2	0.96	21.7391	0.0104348	16	1	0.48	62.5	0.03	ferredoxin	210	NA	COG1141	Ferredoxin	108
2735310818	325	7	2.18889	21.5385	0.00673504	47	5	1.86222	106.383	0.0396217	hypothetical protein	1524	NA	COG1373	Predicted ATPase, AAA+ superfamily	372
2735310557	327	7	2.8	21.4067	0.00856269	48	4	1.78	83.3333	0.0370833	hypothetical protein	657	NA	NA	NA	375
2735310921	329	7	3.14667	21.2766	0.00956434	73	8	3.64667	109.589	0.0499543	hypothetical protein	849	1	NA	NA	402
2735310936	612	13	3.59184	21.2418	0.00586901	107	15	5.01247	140.187	0.0468455	Helicase conserved C-terminal domain-containing protein	1152	NA	NA	NA	719
2735310663	95	2	0.8	21.0526	0.00842105	14	1	0.48	71.4286	0.0342857	LSU ribosomal protein L30E	273	NA	COG1911	Ribosomal protein L30E	109
2735310621	146	3	0.96	20.5479	0.00657534	18	0	0	0	0	TP53 regulating kinase	717	NA	COG3642	tRNA A-37 threonylcarbamoyl transferase component Bud32	164
2735310504	198	4	1.77778	20.202	0.00897868	22	2	0.888889	90.9091	0.040404	hypothetical protein	363	NA	NA	NA	220
2735310685	347	7	2.94444	20.1729	0.00848543	79	4	1.44444	50.6329	0.0182841	hypothetical protein	669	5	NA	NA	426
2735310870	546	11	3.85556	20.1465	0.00706146	93	10	3.45333	107.527	0.0371326	Glycosyltransferase, catalytic subunit of cellulose synthase and poly-beta-1,6-N-acetylglucosamine synthase	1308	5	COG1215	Glycosyltransferase, catalytic subunit of cellulose synthase and poly-beta-1,6-N-acetylglucosamine synthase	639
2735310497	454	9	3.86889	19.8238	0.00852178	60	11	4.55556	183.333	0.0759259	TGS domain-containing protein	849	NA	NA	NA	514
2735311021	101	2	0.8	19.802	0.00792079	7	1	0.32	142.857	0.0457143	ribonuclease P protein subunit RPR2	309	NA	COG2023	RNase P subunit RPR2	108
2735310741	202	4	1.76444	19.802	0.00873487	24	1	0.48	41.6667	0.02	histidine triad (HIT) family protein	516	NA	COG0537	Diadenosine tetraphosphate (Ap4A) hydrolase or other HIT family hydrolase	226
2735310611	103	2	0.64	19.4175	0.00621359	19	2	0.64	105.263	0.0336842	hypothetical protein	561	NA	COG2411	Uncharacterized protein	122
2735310880	105	2	0.597778	19.0476	0.00569312	22	1	0.444444	45.4545	0.020202	DNA-directed RNA polymerase, subunit K	201	NA	NA	NA	127
2735310774	213	4	1.27778	18.7793	0.00599896	31	5	1.38889	161.29	0.0448029	Uncharacterized membrane protein	441	4	COG4243	Uncharacterized membrane protein	244
2735310751	321	6	2.08	18.6916	0.00647975	59	1	0.32	16.9492	0.00542373	DUF218 domain-containing protein	813	NA	NA	NA	380
2735310577	108	2	0.64	18.5185	0.00592593	21	3	1.12	142.857	0.0533333	hypothetical protein	198	2	NA	NA	129
2735310918	324	6	2.33333	18.5185	0.00720165	38	1	0.32	26.3158	0.00842105	hypothetical protein	639	NA	NA	NA	362
2735310743	219	4	1.6	18.2648	0.00730594	39	6	2.4	153.846	0.0615385	Protein-S-isoprenylcysteine O-methyltransferase Ste14	591	4	COG2020	Protein-S-isoprenylcysteine O-methyltransferase Ste14	258
2735310695	442	8	3.08667	18.0995	0.00698341	90	5	2.03778	55.5556	0.022642	hypothetical protein	1563	1	NA	NA	532
2735310977	111	2	0.64	18.018	0.00576577	17	1	0.48	58.8235	0.0282353	Calcineurin-like phosphoesterase superfamily protein	696	NA	COG4186	Calcineurin-like phosphoesterase superfamily protein	128
2735310616	447	8	3.53483	17.8971	0.0079079	84	2	0.888163	23.8095	0.0105734	Preprotein translocase subunit SecF	879	6	COG0341	Preprotein translocase subunit SecF	531
2735310628	112	2	0.8	17.8571	0.00714286	21	3	1.44	142.857	0.0685714	2,3-bisphosphoglycerate-dependent phosphoglycerate mutase	618	NA	COG0588	Phosphoglycerate mutase (BPG-dependent)	133
2735310951	281	5	1.8	17.7936	0.00640569	31	2	0.777778	64.5161	0.0250896	pyridoxal phosphate synthase yaaE subunit	528	NA	COG0518	GMP synthase - Glutamine amidotransferase domain	312
2735310726	113	2	0.597778	17.6991	0.00529007	10	1	0.32	100	0.032	diphthamide biosynthesis enzyme Dph1/Dph2 domain-containing protein	273	NA	NA	NA	123
2735310710	170	3	1.28	17.6471	0.00752941	26	4	1.6	153.846	0.0615385	hypothetical protein	345	1	NA	NA	196
2735310460	171	3	1.36889	17.5439	0.0080052	31	3	1.42444	96.7742	0.0459498	LSU ribosomal protein L44E	315	NA	COG1631	Ribosomal protein L44E	202
2735310970	514	9	3.36	17.5097	0.00653696	75	7	2.56	93.3333	0.0341333	hypothetical protein	933	NA	NA	NA	589
2735310510	229	4	1.88889	17.4672	0.00824842	25	4	1.94444	160	0.0777778	histidine triad (HIT) family protein	408	NA	COG0537	Diadenosine tetraphosphate (Ap4A) hydrolase or other HIT family hydrolase	254
2735310588	173	3	1.12	17.341	0.00647399	25	1	0.48	40	0.0192	Fe-S cluster assembly ATP-binding protein	690	NA	COG0396	Fe-S cluster assembly ATPase SufC	198
2735310931	231	4	1.92	17.316	0.00831169	26	5	2.08	192.308	0.08	diphthine synthase	738	NA	COG1798	Diphthamide biosynthesis methyltransferase	257
2735310516	117	2	0.8	17.094	0.00683761	19	0	0	0	0	hypothetical protein	390	NA	NA	NA	136
2735310959	118	2	0.8	16.9492	0.00677966	17	1	0.32	58.8235	0.0188235	5S rRNA maturation endonuclease (Ribonuclease M5), contains TOPRIM domain	387	NA	COG1658	5S rRNA maturation endonuclease (Ribonuclease M5), contains TOPRIM domain	135
2735310718	236	4	1.28	16.9492	0.00542373	43	2	0.8	46.5116	0.0186047	dolichol-phosphate mannosyltransferase	1059	4	COG0463	Glycosyltransferase involved in cell wall bisynthesis	279
2735310961	296	5	2.08	16.8919	0.00702703	42	4	1.76	95.2381	0.0419048	hypothetical protein	543	NA	NA	NA	338
2735310657	425	7	2.40444	16.4706	0.00565752	82	5	1.87778	60.9756	0.0228997	hypothetical protein	894	9	NA	NA	507
2735311026	498	8	3.2	16.0643	0.0064257	76	7	3.04	92.1053	0.04	succinyl-diaminopimelate desuccinylase	1209	NA	COG0624	Acetylornithine deacetylase/Succinyl-diaminopimelate desuccinylase or related deacylase	574
2735310994	188	3	1.12	15.9574	0.00595745	21	4	1.44	190.476	0.0685714	transcriptional regulator, XRE family	444	NA	COG1813	Archaeal ribosome-binding protein aMBF1, putative translation factor, contains Zn-ribbon and HTH domains	209
2735310584	191	3	1.40444	15.7068	0.00735311	22	0	0	0	0	hypothetical protein	354	NA	NA	NA	213
2735310544	384	6	2.24	15.625	0.00583333	62	7	2.88	112.903	0.0464516	DNA-directed RNA polymerase, subunit D	774	NA	COG0202	DNA-directed RNA polymerase, alpha subunit/40 kD subunit	446
2735310717	131	2	0.8	15.2672	0.00610687	18	1	0.48	55.5556	0.0266667	histidyl-tRNA synthetase	1290	NA	COG0124	Histidyl-tRNA synthetase	149
2735310975	265	4	1.66667	15.0943	0.00628931	72	4	1.68889	55.5556	0.0234568	drug resistance transporter, EmrB/QacA subfamily	1437	13	NA	NA	337
2735310496	202	3	0.917778	14.8515	0.00454345	18	3	1	166.667	0.0555556	rRNA-processing protein FCF1	408	NA	COG1412	rRNA-processing protein FCF1	220
2735310469	473	7	2.72	14.7992	0.00575053	63	5	2.08	79.3651	0.0330159	hypothetical protein	984	7	NA	NA	536
2735310919	952	14	5.38889	14.7059	0.0056606	164	16	6.72222	97.561	0.0409892	flagellar protein FlaI	1785	NA	COG0630	Type IV secretory pathway ATPase VirB11/Archaellum biosynthesis ATPase	1116
2735310928	273	4	1.92	14.652	0.00703297	33	3	1.28	90.9091	0.0387879	exosortase/archaeosortase family protein	561	4	NA	NA	306
2735311023	342	5	2.08	14.6199	0.00608187	47	0	0	0	0	hypothetical protein	1017	NA	NA	NA	389
2735310536	278	4	1.28	14.3885	0.00460432	57	2	0.8	35.0877	0.0140351	Methyltransferase domain-containing protein	531	NA	NA	NA	335
2735310868	349	5	1.89778	14.3266	0.00543776	54	3	1.25778	55.5556	0.0232922	hypothetical protein	741	6	NA	NA	403
2735310508	280	4	1.61111	14.2857	0.00575397	27	1	0.444444	37.037	0.0164609	Transcription factor E (TFE)	516	NA	COG1675	Transcription initiation factor IIE, alpha subunit	307
2735310599	772	11	3.18222	14.2487	0.00412205	143	6	2.35778	41.958	0.016488	hypothetical protein	1431	2	NA	NA	915
2735310515	281	4	1.76	14.2349	0.00626335	38	2	0.96	52.6316	0.0252632	Uncharacterized membrane protein	753	8	COG1967	Uncharacterized membrane protein	319
2735310881	211	3	1.07778	14.218	0.00510795	32	1	0.32	31.25	0.01	Cys-tRNA(Pro) deacylase, prolyl-tRNA editing enzyme YbaK/EbsC	477	NA	COG2606	Cys-tRNA(Pro) deacylase, prolyl-tRNA editing enzyme YbaK/EbsC	243
2735310879	354	5	1.63333	14.1243	0.00461394	62	4	1.40444	64.5161	0.0226523	ribosomal RNA-processing protein RRP42	792	NA	COG2123	Exosome complex RNA-binding protein Rrp42, RNase PH superfamily	416
2735310734	437	6	1.9898	13.73	0.00455331	71	6	1.95692	84.507	0.0275622	Type II secretion system (T2SS), protein F	825	5	NA	NA	508
2735310682	146	2	0.757778	13.6986	0.00519026	11	1	0.5	90.9091	0.0454545	hypothetical protein	279	NA	NA	NA	157
2735310597	513	7	2.56	13.6452	0.00499025	68	11	4.48	161.765	0.0658824	Rad3-related DNA helicase	1809	NA	COG1199	Rad3-related DNA helicase	581
2735310545	149	2	0.96	13.4228	0.00644295	49	1	0.48	20.4082	0.00979592	hypothetical protein	336	3	NA	NA	198
2735310746	151	2	0.64	13.245	0.00423841	21	2	0.96	95.2381	0.0457143	Thermopsin	2277	1	NA	NA	172
2735310473	757	10	4.32	13.21	0.00570674	130	18	8.32	138.462	0.064	replicative DNA polymerase I	2421	NA	COG0417	DNA polymerase elongation subunit (family B)	887
2735310699	153	2	0.8	13.0719	0.00522876	24	1	0.48	41.6667	0.02	hypothetical protein	870	NA	COG1355	Predicted class III extradiol dioxygenase, MEMO1 family	177
2735310873	538	7	2.23778	13.0112	0.00415944	77	10	3.79778	129.87	0.0493218	TIGR00269 family protein	1011	NA	COG0037	tRNA(Ile)-lysidine synthase TilS/MesJ	615
2735311020	156	2	0.8	12.8205	0.00512821	16	0	0	0	0	hypothetical protein	351	NA	NA	NA	172
2735310864	156	2	0.96	12.8205	0.00615385	19	2	0.597778	105.263	0.031462	methylated-DNA-[protein]-cysteine S-methyltransferase	486	NA	COG0350	O6-methylguanine-DNA--protein-cysteine methyltransferase	175
2735310736	235	3	1.04222	12.766	0.00443499	23	3	0.917778	130.435	0.0399034	hypothetical protein	498	NA	NA	NA	258
2735311045	393	5	1.76	12.7226	0.00447837	65	0	0	0	0	hypothetical protein	804	NA	NA	NA	458
2735310471	316	4	1.76	12.6582	0.00556962	28	2	0.96	71.4286	0.0342857	hypothetical protein	1164	NA	NA	NA	344
2735310465	553	7	3.01556	12.6582	0.00545308	127	11	4.76222	86.6142	0.0374978	hypothetical protein	975	NA	NA	NA	680
2735310580	322	4	1.2449	12.4224	0.00386614	63	4	1.54222	63.4921	0.0244797	hypothetical protein	612	NA	NA	NA	385
2735310702	162	2	0.8	12.3457	0.00493827	17	0	0	0	0	hypothetical protein	624	NA	COG2129	Predicted phosphoesterase, related to the Icc protein	179
2735310941	576	7	2.28571	12.1528	0.00396825	73	11	4.45125	150.685	0.060976	CBS domain-containing protein	1107	NA	NA	NA	649
2735310865	247	3	1	12.1457	0.00404858	40	2	0.64	50	0.016	peroxiredoxin Q/BCP	450	NA	COG1225	Peroxiredoxin	287
2735310598	591	7	2.56444	11.8443	0.00433916	118	9	3.08	76.2712	0.0261017	putative ABC transport system permease protein	1179	4	COG4591	ABC-type transport system, involved in lipoprotein release, permease component	709
2735310688	173	2	0.555556	11.5607	0.0032113	16	0	0	0	0	hypothetical protein	315	NA	NA	NA	189
2735310546	873	10	3.52	11.4548	0.00403207	119	11	4.32	92.437	0.0363025	tRNA synthetases class I (I, L, M and V)	1620	NA	NA	NA	992
2735310912	175	2	0.777778	11.4286	0.00444444	21	4	1.27778	190.476	0.0608466	hypothetical protein	342	NA	COG3370	Uncharacterized protein	196
2735310664	353	4	1.96	11.3314	0.00555241	72	2	0.764444	27.7778	0.0106173	DNA-directed RNA polymerase, subunit A double prime	1095	NA	NA	NA	425
2735310488	354	4	1.6	11.2994	0.00451977	48	3	1.28	62.5	0.0266667	tRNA (cytosine-48,49-C(5)-) methyltransferase	1071	NA	COG0144	16S rRNA C967 or C1407 C5-methylase, RsmB/RsmF family	402
2735310509	536	6	2.72222	11.194	0.00507877	71	8	3.22222	112.676	0.0453834	GAD domain-containing protein	1152	NA	NA	NA	607
2735310730	626	7	2.88	11.1821	0.00460064	86	7	2.88	81.3953	0.0334884	prolyl-tRNA synthetase	1686	NA	COG0442	Prolyl-tRNA synthetase	712
2735310960	271	3	1.28	11.0701	0.00472325	36	5	1.76	138.889	0.0488889	hypothetical protein	486	NA	NA	NA	307
2735310501	364	4	1.44444	10.989	0.00396825	49	7	3.05556	142.857	0.0623583	diphthamide biosynthesis enzyme Dph1/Dph2 domain-containing protein	678	NA	NA	NA	413
2735310558	1457	16	6.51333	10.9815	0.00447037	213	13	5.87111	61.0329	0.0275639	leucyl-tRNA synthetase	2814	NA	COG0495	Leucyl-tRNA synthetase	1670
2735310935	366	4	1.01247	10.929	0.00276632	54	10	3.1678	185.185	0.058663	putative phosphoesterase	666	NA	COG1407	Metallophosphoesterase superfamily enzyme	420
2735310644	459	5	2.22444	10.8932	0.00484628	68	2	0.96	29.4118	0.0141176	hypothetical protein	825	NA	NA	NA	527
2735310767	93	1	0.48	10.7527	0.00516129	19	1	0.48	52.6316	0.0252632	hypothetical protein	186	1	NA	NA	112
2735310965	282	3	0.96	10.6383	0.00340426	55	5	1.92	90.9091	0.0349091	LSU ribosomal protein L5P	531	NA	COG0094	Ribosomal protein L5	337
2735310612	379	4	1.11111	10.5541	0.00293169	55	3	1	54.5455	0.0181818	hypothetical protein	1383	NA	NA	NA	434
2735310773	96	1	0.277778	10.4167	0.00289352	17	1	0.277778	58.8235	0.0163399	hypothetical protein	189	1	NA	NA	113
2735311017	98	1	0.48	10.2041	0.00489796	10	2	0.96	200	0.096	LexA-binding, inner membrane-associated putative hydrolase	522	5	NA	NA	108
2735310507	394	4	1.61111	10.1523	0.00408911	52	6	2.66667	115.385	0.0512821	TatD DNase family protein	726	NA	COG0084	Tat protein secretion system quality control protein TatD (DNase activity)	446
2735310700	198	2	0.98	10.101	0.00494949	31	0	0	0	0	heat shock protein Hsp20	444	NA	COG0071	Molecular chaperone IbpA, HSP20 family	229
2735310923	892	9	3.44222	10.0897	0.00385899	213	20	8.71556	93.8967	0.0409181	thermosome subunit	1662	NA	COG0459	Chaperonin GroEL (HSP60 family)	1105
2735310939	398	4	1.55102	10.0503	0.00389704	82	13	4.2449	158.537	0.051767	ribosomal RNA-processing protein RRP41/SKI6	759	NA	COG0689	Ribonuclease PH	480
2735310874	599	6	2.16667	10.0167	0.00361714	89	16	5.66444	179.775	0.0636454	DEAD/H associated	1524	NA	NA	NA	688
2735310796	200	2	0.64	10	0.0032	46	2	0.8	43.4783	0.0173913	hypothetical protein	519	2	NA	NA	246
2735310742	502	5	1.29959	9.96016	0.00258883	82	8	2.68821	97.561	0.032783	hypothetical protein	1362	NA	NA	NA	584
2735310817	102	1	0.32	9.80392	0.00313725	23	1	0.48	43.4783	0.0208696	LSU ribosomal protein L18P	597	NA	COG0256	Ribosomal protein L18	125
2735310506	205	2	0.888889	9.7561	0.00433604	30	3	1.33333	100	0.0444444	hypothetical protein	396	1	NA	NA	235
2735310530	103	1	0.48	9.70874	0.00466019	6	0	0	0	0	hypothetical protein	258	NA	NA	NA	109
2735310940	309	3	0.979592	9.70874	0.0031702	49	5	2.20408	102.041	0.0449813	ribosomal RNA-processing protein RRP4	600	NA	COG1097	Exosome complex RNA-binding protein Rrp4, contains S1 and KH domains	358
2735310491	207	2	0.96	9.66184	0.00463768	31	3	1.44	96.7742	0.0464516	adenylate kinase	594	NA	COG2019	Archaeal adenylate kinase	238
2735310535	418	4	1.28	9.56938	0.0030622	80	5	2.08	62.5	0.026	nonphosphorylating glyceraldehyde-3-phosphate dehydrogenase	1551	NA	COG1012	Acyl-CoA reductase or other NAD-dependent aldehyde dehydrogenase	498
2735310920	210	2	0.888889	9.52381	0.0042328	35	3	1.33333	85.7143	0.0380952	hypothetical protein	384	1	NA	NA	245
2735310632	106	1	0.48	9.43396	0.0045283	16	2	0.64	125	0.04	2-oxoglutarate ferredoxin oxidoreductase subunit alpha	1644	NA	COG0674	Pyruvate:ferredoxin oxidoreductase or related 2-oxoacid:ferredoxin oxidoreductase, alpha subunit	122
2735310680	430	4	1.36222	9.30233	0.00316796	80	6	2.64889	75	0.0331111	hypothetical protein	966	8	NA	NA	510
2735310607	219	2	0.64	9.13242	0.00292237	36	2	0.64	55.5556	0.0177778	RecJ-like exonuclease	1074	1	COG0608	Single-stranded DNA-specific exonuclease, DHH superfamily, may be involved in archaeal DNA replication intiation	255
2735310946	110	1	0.48	9.09091	0.00436364	13	5	1.55778	384.615	0.119829	Ferredoxin	213	NA	COG1141	Ferredoxin	123
2735310593	223	2	0.888889	8.96861	0.00398605	43	4	1.65333	93.0233	0.0384496	small subunit ribosomal protein S8e	420	NA	COG2007	Ribosomal protein S8E	266
2735310523	448	4	1.28	8.92857	0.00285714	79	4	1.44	50.6329	0.0182278	replication factor C large subunit	1227	NA	NA	NA	527
2735310735	227	2	0.489796	8.81057	0.00215769	43	4	1.38776	93.0233	0.0322734	SSU ribosomal protein S19P	411	NA	COG0185	Ribosomal protein S19	270
2735310809	686	6	2.08	8.74636	0.00303207	125	18	7.36	144	0.05888	ATPase, PilT family	1803	NA	COG1855	Predicted ATPase, PilT family	811
2735310467	579	5	1.67556	8.63558	0.00289388	108	9	3.56	83.3333	0.032963	hypothetical protein	1053	1	NA	NA	687
2735310581	354	3	0.833333	8.47458	0.00235405	48	5	1.57823	104.167	0.0328798	DNA-(apurinic or apyrimidinic site) lyase /endonuclease III	657	NA	COG0177	Endonuclease III	402
2735310494	717	6	1.87556	8.3682	0.00261584	89	8	2.76444	89.8876	0.0310612	cysteinyl-tRNA synthetase	1437	NA	COG0215	Cysteinyl-tRNA synthetase	806
2735310869	366	3	0.833333	8.19672	0.00227687	61	3	0.833333	49.1803	0.0136612	L-ascorbate metabolism protein UlaG, beta-lactamase superfamily	690	NA	COG2220	L-ascorbate metabolism protein UlaG, beta-lactamase superfamily	427
2735310500	610	5	1.88889	8.19672	0.00309654	95	5	2.25778	52.6316	0.0237661	hypothetical protein	1146	NA	COG1602	Uncharacterized protein	705
2735310981	490	4	1.76	8.16327	0.00359184	91	8	3.68	87.9121	0.0404396	Isoleucyl-tRNA synthetase	2829	NA	NA	NA	581
2735310723	246	2	0.555556	8.13008	0.00225836	39	6	1.88889	153.846	0.048433	von Willebrand factor type A domain-containing protein	984	NA	NA	NA	285
2735310732	369	3	1.12	8.13008	0.00303523	72	5	2.36444	69.4444	0.0328395	flagellar protein FlaI	1494	NA	COG0630	Type IV secretory pathway ATPase VirB11/Archaellum biosynthesis ATPase	441
2735310679	991	8	2.79556	8.07265	0.00282094	224	26	9.84222	116.071	0.0439385	Lon-like ATP-dependent protease	1863	2	COG1067	Predicted ATP-dependent protease	1215
2735310479	375	3	1.44	8	0.00384	56	8	3.52	142.857	0.0628571	TIGR00269 family protein	921	NA	COG0037	tRNA(Ile)-lysidine synthase TilS/MesJ	431
2735310498	126	1	0.444444	7.93651	0.00352734	26	2	0.944444	76.9231	0.0363248	hypothetical protein	261	2	NA	NA	152
2735310819	252	2	0.8	7.93651	0.0031746	46	4	1.6	86.9565	0.0347826	ATP-binding cassette, subfamily C	2571	5	COG1132	ABC-type multidrug transport system, ATPase and permease component	298
2735310728	254	2	0.64	7.87402	0.00251969	29	3	0.96	103.448	0.0331034	hypothetical protein	453	NA	NA	NA	283
2735310997	765	6	2.24	7.84314	0.0029281	115	12	3.84	104.348	0.0333913	DNA ligase-1	1668	NA	COG1793	ATP-dependent DNA ligase	880
2735310461	259	2	0.8	7.72201	0.0030888	40	1	0.277778	25	0.00694444	hypothetical protein	471	NA	NA	NA	299
2735310552	1299	10	3.31556	7.69823	0.00255239	209	9	2.96	43.0622	0.0141627	Ca2+-transporting ATPase	2559	9	COG0474	Magnesium-transporting ATPase (P-type)	1508
2735310703	1340	10	3.27778	7.46269	0.0024461	245	22	8.88444	89.7959	0.036263	ribonucleoside-diphosphate reductase class II	2787	NA	COG0209	Ribonucleotide reductase alpha subunit	1585
2735310703	1340	10	3.27778	7.46269	0.0024461	245	22	8.88444	89.7959	0.036263	ribonucleoside-diphosphate reductase class II	2787	NA	COG0209	Ribonucleotide reductase alpha subunit	1585
2735310759	135	1	0.32	7.40741	0.00237037	19	2	0.64	105.263	0.0336842	hypothetical protein	474	1	NA	NA	154
2735310659	271	2	0.555556	7.38007	0.00205002	58	4	1.64667	68.9655	0.0283908	arginine decarboxylase	486	NA	COG1945	Pyruvoyl-dependent arginine decarboxylase (PvlArgDC)	329
2735310779	136	1	0.444444	7.35294	0.00326797	12	1	0.277778	83.3333	0.0231481	Uncharacterized protein, contains C2H2 Zn-finger	276	NA	COG4049	Uncharacterized protein, contains archaeal-type C2H2 Zn-finger	148
2735310967	275	2	0.8	7.27273	0.00290909	38	0	0	0	0	large subunit ribosomal protein L24	525	NA	COG0198	Ribosomal protein L24	313
2735310654	414	3	1.23778	7.24638	0.0029898	81	9	3.64444	111.111	0.0449931	LSU ribosomal protein L10P	864	NA	COG0244	Ribosomal protein L10	495
2735310601	281	2	0.64	7.11744	0.00227758	37	4	1.44	108.108	0.0389189	Haloacid dehalogenase-like hydrolase	636	NA	NA	NA	318
2735310955	282	2	0.96	7.0922	0.00340426	50	5	2.08	100	0.0416	glutamyl-tRNA synthetase	1713	NA	COG0008	Glutamyl- or glutaminyl-tRNA synthetase	332
2735310559	143	1	0.32	6.99301	0.00223776	27	1	0.48	37.037	0.0177778	SSU ribosomal protein S3AE	618	NA	COG1890	Ribosomal protein S3AE	170
2735310643	292	2	0.8	6.84932	0.00273973	50	1	0.32	20	0.0064	hypothetical protein	1023	NA	NA	NA	342
2735310645	440	3	1	6.81818	0.00227273	73	2	0.722222	27.3973	0.00989346	hypothetical protein	789	NA	NA	NA	513
2735310783	903	6	2.43111	6.64452	0.00269226	106	3	1.22222	28.3019	0.0115304	arginyl-tRNA synthetase	1881	NA	COG0018	Arginyl-tRNA synthetase	1009
2735310665	452	3	1.12	6.63717	0.00247788	79	10	4.16	126.582	0.0526582	DNA-directed RNA polymerase, subunit A prime	2673	NA	COG0086	DNA-directed RNA polymerase, beta subunit/160 kD subunit	531
2735310776	152	1	0.277778	6.57895	0.00182749	26	0	0	0	0	LSU ribosomal protein L21E	324	NA	COG2139	Ribosomal protein L21E	178
2735310547	307	2	0.64	6.51466	0.00208469	38	1	0.48	26.3158	0.0126316	tRNA synthetases class I (I, L, M and V)	585	1	NA	NA	345
2735310792	156	1	0.48	6.41026	0.00307692	29	1	0.48	34.4828	0.0165517	hypothetical protein	1851	NA	COG1782	Predicted metal-dependent RNase, contains metallo-beta-lactamase and KH domains	185
2735310991	791	5	2.24	6.32111	0.00283186	182	15	6.72	82.4176	0.0369231	preprotein translocase subunit SecD	1503	5	COG0342	Preprotein translocase subunit SecD	973
2735310689	634	4	1.32313	6.30915	0.00208695	87	6	2.21202	68.9655	0.0254255	alpha-amylase	1176	NA	NA	NA	721
2735310907	160	1	0.444444	6.25	0.00277778	18	0	0	0	0	hypothetical protein	330	NA	NA	NA	178
2735310698	160	1	0.48	6.25	0.003	27	2	0.96	74.0741	0.0355556	glutamyl-tRNA(Gln) amidotransferase subunit E	816	NA	NA	NA	187
2735310529	164	1	0.32	6.09756	0.00195122	36	3	1.28	83.3333	0.0355556	hypothetical protein	420	1	NA	NA	200
2735310777	166	1	0.277778	6.0241	0.00167336	19	1	0.277778	52.6316	0.0146199	DNA-directed RNA polymerase, subunit F	318	NA	COG1460	DNA-directed RNA polymerase, subunit F	185
2735310609	333	2	0.64	6.00601	0.00192192	49	5	1.6	102.041	0.0326531	hypothetical protein	651	4	NA	NA	382
2735310733	505	3	1.04222	5.94059	0.00206381	81	12	5.46444	148.148	0.0674623	Type II secretion system (T2SS), protein F	1380	4	NA	NA	586
2735310727	339	2	0.597778	5.89971	0.00176336	60	3	1.18594	50	0.0197657	septum site-determining protein MinD/flagellar biosynthesis protein FlhG	756	NA	COG0455	MinD-like ATPase involved in chromosome partitioning or flagellar assembly	399
2735310653	350	2	0.8	5.71429	0.00228571	55	4	1.76	72.7273	0.032	LSU ribosomal protein L1P	654	NA	COG0081	Ribosomal protein L1	405
2735310600	350	2	0.64	5.71429	0.00182857	68	6	2.12667	88.2353	0.0312745	putative ABC transport system ATP-binding protein	699	NA	COG1136	ABC-type lipoprotein export system, ATPase component	418
2735310590	530	3	1.12	5.66038	0.00211321	116	10	3.80444	86.2069	0.0327969	DNA repair protein RadA	978	NA	COG0468	RecA/RadA recombinase	646
2735310590	530	3	1.12	5.66038	0.00211321	116	10	3.80444	86.2069	0.0327969	DNA repair protein RadA	978	NA	COG0468	RecA/RadA recombinase	646
2735310686	888	5	1.55556	5.63063	0.00175175	112	3	1.16667	26.7857	0.0104167	glycogen(starch) synthase	1620	NA	NA	NA	1000
2735310619	179	1	0.32	5.58659	0.00178771	17	3	1.28	176.471	0.0752941	RNase P/RNase MRP subunit p30	723	NA	COG1603	RNase P/RNase MRP subunit p30	196
2735310687	360	2	0.555556	5.55556	0.00154321	50	3	1.38889	60	0.0277778	MinD-like ATPase involved in chromosome partitioning or flagellar assembly	663	NA	COG0455	MinD-like ATPase involved in chromosome partitioning or flagellar assembly	410
2735310780	361	2	0.777778	5.54017	0.00215451	61	0	0	0	0	rRNA 2 prime-O-methyltransferase fibrillarin	675	NA	COG1889	Fibrillarin-like rRNA methylase	422
2735310969	182	1	0.32	5.49451	0.00175824	31	1	0.48	32.2581	0.0154839	SSU ribosomal protein S17P	336	NA	COG0186	Ribosomal protein S17	213
2735310551	364	2	0.597778	5.49451	0.00164225	86	7	2.80222	81.3953	0.032584	triosephosphate isomerase	666	NA	COG0149	Triosephosphate isomerase	450
2735310934	183	1	0.277778	5.46448	0.00151791	24	2	0.489796	83.3333	0.0204082	LSU ribosomal protein L35AE	345	NA	COG2451	Ribosomal protein L35AE/L33A	207
2735310514	371	2	0.64	5.39084	0.00172507	50	4	1.88444	80	0.0376889	RIO kinase 1	693	NA	COG1718	Serine/threonine-protein kinase RIO1	421
2735310538	378	2	0.555556	5.29101	0.00146972	60	5	2.00889	83.3333	0.0334815	Glutaredoxin-like domain protein	705	NA	NA	NA	438
2735310683	379	2	0.888889	5.27704	0.00234535	75	2	0.777778	26.6667	0.0103704	proteasome alpha subunit	717	NA	COG0638	20S proteasome, alpha and beta subunits	454
2735310958	571	3	1.44	5.25394	0.00252189	63	2	0.64	31.746	0.0101587	DNA primase large subunit	1383	NA	NA	NA	634
2735310913	572	3	1.16667	5.24476	0.00203963	85	8	2.81333	94.1176	0.033098	AAA domain-containing protein	2256	NA	NA	NA	657
2735310503	1152	6	2.33333	5.20833	0.00202546	207	22	9.27778	106.28	0.0448202	Type IV secretory pathway ATPase VirB11/Archaellum biosynthesis ATPase	2244	NA	COG0630	Type IV secretory pathway ATPase VirB11/Archaellum biosynthesis ATPase	1359
2735310737	591	3	1.12	5.07614	0.00189509	78	3	1.07778	38.4615	0.0138177	7-cyano-7-deazaguanine tRNA-ribosyltransferase	1209	NA	COG0343	Queuine/archaeosine tRNA-ribosyltransferase	669
2735310737	591	3	1.12	5.07614	0.00189509	78	3	1.07778	38.4615	0.0138177	7-cyano-7-deazaguanine tRNA-ribosyltransferase	1209	NA	COG0343	Queuine/archaeosine tRNA-ribosyltransferase	669
2735310737	591	3	1.12	5.07614	0.00189509	78	3	1.07778	38.4615	0.0138177	7-cyano-7-deazaguanine tRNA-ribosyltransferase	1209	NA	COG0343	Queuine/archaeosine tRNA-ribosyltransferase	669
2735310691	592	3	0.96	5.06757	0.00162162	64	3	0.96	46.875	0.015	Amylo-alpha-1,6-glucosidase	1605	NA	NA	NA	656
2735310740	395	2	0.597778	5.06329	0.00151336	84	6	2.68444	71.4286	0.0319577	Ca2+/Na+ antiporter	981	10	COG0530	Ca2+/Na+ antiporter	479
2735310589	199	1	0.32	5.02513	0.00160804	27	2	0.64	74.0741	0.0237037	Uncharacterized protein family (UPF0051)	600	NA	NA	NA	226
2735310725	199	1	0.32	5.02513	0.00160804	30	3	0.96	100	0.032	haloacid dehalogenase superfamily, subfamily IA, variant 3 with third motif having DD or ED/haloacid dehalogenase superfamily, subfamily IA, variant 1 with third motif having Dx(3-4)D or Dx(3-4)E	690	NA	COG0637	Beta-phosphoglucomutase or related phosphatase, HAD superfamily	229
2735310725	199	1	0.32	5.02513	0.00160804	30	3	0.96	100	0.032	haloacid dehalogenase superfamily, subfamily IA, variant 3 with third motif having DD or ED/haloacid dehalogenase superfamily, subfamily IA, variant 1 with third motif having Dx(3-4)D or Dx(3-4)E	690	NA	COG0637	Beta-phosphoglucomutase or related phosphatase, HAD superfamily	229
2735310930	398	2	0.96	5.02513	0.00241206	72	7	3.01556	97.2222	0.0418827	Uncharacterized membrane protein SpoIIM, required for sporulation	801	7	COG1300	Uncharacterized membrane protein SpoIIM, required for sporulation	470
2735310578	404	2	0.8	4.9505	0.0019802	80	5	1.76	62.5	0.022	monomeric archaeal DNA polymerase sliding clamp	747	NA	COG0592	DNA polymerase III sliding clamp (beta) subunit, PCNA homolog	484
2735310631	410	2	0.64	4.87805	0.00156098	65	2	0.96	30.7692	0.0147692	MiaB-like tRNA modifying enzyme	1299	NA	COG0621	tRNA A37 methylthiotransferase MiaB	475
2735310631	410	2	0.64	4.87805	0.00156098	65	2	0.96	30.7692	0.0147692	MiaB-like tRNA modifying enzyme	1299	NA	COG0621	tRNA A37 methylthiotransferase MiaB	475
2735310623	419	2	0.8	4.77327	0.00190931	66	8	3.29333	121.212	0.049899	phenylalanyl-tRNA synthetase, alpha subunit	1401	NA	COG0016	Phenylalanyl-tRNA synthetase alpha subunit	485
2735310910	632	3	0.833333	4.74684	0.00131857	127	1	0.5	7.87402	0.00393701	hypothetical protein	1251	11	COG0730	Uncharacterized membrane protein YfcA	759
2735310932	869	4	1.52222	4.60299	0.00175169	159	9	3.82222	56.6038	0.0240391	DNA polymerase II large subunit	1725	NA	COG1933	Archaeal DNA polymerase II, large subunit	1028
2735310512	655	3	1.03556	4.58015	0.001581	83	4	1.66667	48.1928	0.0200803	tRNA adenylyltransferase	1281	NA	COG1746	tRNA nucleotidyltransferase (CCA-adding enzyme)	738
2735310483	437	2	0.64	4.57666	0.00146453	85	6	2.56	70.5882	0.0301176	GTP-binding conserved hypothetical protein TIGR00650	1203	NA	COG0012	Ribosome-binding ATPase YchF, GTP1/OBG family	522
2735310656	442	2	0.96	4.52489	0.00217195	77	9	3.97556	116.883	0.0516306	integrase/recombinase XerD	840	NA	COG4974	Site-specific recombinase XerD	519
2735310721	230	1	0.32	4.34783	0.0013913	42	1	0.32	23.8095	0.00761905	LSU ribosomal protein L30P	471	NA	COG1841	Ribosomal protein L30/L7E	272
2735310652	233	1	0.32	4.29185	0.00137339	56	8	2.81556	142.857	0.0502778	LSU ribosomal protein L11P	480	NA	COG0080	Ribosomal protein L11	289
2735310966	240	1	0.32	4.16667	0.00133333	33	0	0	0	0	small subunit ribosomal protein S4e	732	NA	COG1471	Ribosomal protein S4E	273
2735310914	515	2	0.96	3.8835	0.00186408	65	6	2.48	92.3077	0.0381538	DNA repair exonuclease SbcCD nuclease subunit	1140	NA	COG0420	DNA repair exonuclease SbcCD nuclease subunit	580
2735310499	259	1	0.5	3.861	0.0019305	23	3	1.33333	130.435	0.057971	RNA-binding protein, containing PUA domain	474	NA	COG2016	Predicted ribosome-associated RNA-binding protein Tma20, contains PUA domain	282
2735310499	259	1	0.5	3.861	0.0019305	23	3	1.33333	130.435	0.057971	RNA-binding protein, containing PUA domain	474	NA	COG2016	Predicted ribosome-associated RNA-binding protein Tma20, contains PUA domain	282
2735310971	527	2	0.64	3.79507	0.00121442	82	0	0	0	0	hypothetical protein	1008	NA	NA	NA	609
2735310554	536	2	0.722222	3.73134	0.00134743	60	2	1	33.3333	0.0166667	RNAse Z	984	NA	COG1234	Ribonuclease BN, tRNA processing enzyme	596
2735310587	274	1	0.48	3.64964	0.00175182	35	2	0.8	57.1429	0.0228571	LSU ribosomal protein L15E	522	NA	COG1632	Ribosomal protein L15E	309
2735310610	283	1	0.32	3.53357	0.00113074	62	4	1.23778	64.5161	0.0199642	hypothetical protein	612	5	NA	NA	345
2735310964	284	1	0.48	3.52113	0.00169014	44	3	1.28	68.1818	0.0290909	large subunit ribosomal protein L6	534	NA	COG0097	Ribosomal protein L6P/L9E	328
2735310582	289	1	0.32	3.46021	0.00110727	31	1	0.5	32.2581	0.016129	Predicted Zn-dependent peptidase	1236	NA	COG0612	Predicted Zn-dependent peptidase	320
2735311025	289	1	0.32	3.46021	0.00110727	42	2	0.96	47.619	0.0228571	dCTP deaminase	576	NA	COG0717	Deoxycytidine triphosphate deaminase	331
2735310553	593	2	0.555556	3.37268	0.000936856	92	1	0.277778	10.8696	0.00301932	Glycosyltransferase, catalytic subunit of cellulose synthase and poly-beta-1,6-N-acetylglucosamine synthase	1128	4	COG1215	Glycosyltransferase, catalytic subunit of cellulose synthase and poly-beta-1,6-N-acetylglucosamine synthase	685
2735310906	298	1	0.444444	3.3557	0.00149142	50	0	0	0	0	SSU ribosomal protein S4P	564	NA	COG0522	Ribosomal protein S4 or related protein	348
2735310722	306	1	0.277778	3.26797	0.000907771	60	4	1.44444	66.6667	0.0240741	LSU ribosomal protein L10AE	558	NA	COG0197	Ribosomal protein L16/L10AE	366
2735310495	630	2	0.757778	3.1746	0.00120282	124	24	8.19111	193.548	0.0660573	translation initiation factor 2 subunit gamma (aeIF-2g)	1200	NA	COG5257	Translation initiation factor 2, gamma subunit (eIF-2gamma; GTPase)	754
2735310926	327	1	0.48	3.0581	0.00146789	45	2	0.8	44.4444	0.0177778	hypothetical protein	633	2	NA	NA	372
2735310520	330	1	0.48	3.0303	0.00145455	60	6	2.4	100	0.04	LSU ribosomal protein L4P	828	NA	COG0088	Ribosomal protein L4	390
2735310660	330	1	0.48	3.0303	0.00145455	62	5	1.88889	80.6452	0.0304659	SSU ribosomal protein S7P	606	NA	COG0049	Ribosomal protein S7	392
2735310511	372	1	0.444444	2.68817	0.00119474	71	6	2.72222	84.507	0.0383412	DNA repair protein RadB	693	NA	COG0468	RecA/RadA recombinase	443
2735310867	372	1	0.444444	2.68817	0.00119474	81	1	0.32	12.3457	0.00395062	1-Cys peroxiredoxin	696	NA	COG0450	Alkyl hydroperoxide reductase subunit AhpC (peroxiredoxin)	453
2735310684	373	1	0.489796	2.68097	0.00131313	50	5	1.7415	100	0.0348299	ribosome maturation protein SDO1	690	NA	COG1500	Ribosome maturation protein Sdo1	423
2735310661	381	1	0.32	2.62467	0.000839895	94	3	0.917778	31.9149	0.00976359	hypothetical protein	816	8	NA	NA	475
2735310468	404	1	0.48	2.47525	0.00118812	44	2	0.96	45.4545	0.0218182	cell division protein pelota	1017	NA	COG1537	Stalled ribosome rescue protein Dom34, pelota family	448
2735310462	428	1	0.48	2.33645	0.0011215	67	11	4.55778	164.179	0.0680265	Predicted ATP-dependent carboligase, ATP-grasp superfamily	798	NA	COG1938	Predicted ATP-dependent carboligase, ATP-grasp superfamily	495
2735310990	447	1	0.48	2.23714	0.00107383	71	9	3.77556	126.761	0.0531768	Endonuclease IV	837	NA	COG0648	Endonuclease IV	518
2735310911	450	1	0.444444	2.22222	0.000987654	94	6	2.38889	63.8298	0.0254137	KaiC domain protein, Ph0284 family	852	NA	COG0467	RecA-superfamily ATPase, KaiC/GvpD/RAD55 family	544
2735310576	465	1	0.32	2.15054	0.000688172	79	8	3.04	101.266	0.038481	DEAD/DEAH box helicase domain-containing protein	2112	NA	NA	NA	544
2735310859	471	1	0.32	2.12314	0.000679406	75	6	2.19778	80	0.0293037	methionyl aminopeptidase	882	NA	COG0024	Methionine aminopeptidase	546
2735310649	499	1	0.32	2.00401	0.000641283	131	7	2.56	53.4351	0.019542	cell division protein FtsZ	1074	NA	COG0206	Cell division GTPase FtsZ	630
2735310521	524	1	0.48	1.9084	0.000916031	99	11	4.96	111.111	0.050101	Archaellum biogenesis protein FlaJ, TadC family	1650	10	COG1955	Archaellum biogenesis protein FlaJ, TadC family	623
2735310908	548	1	0.277778	1.82482	0.000506894	114	4	1.44444	35.0877	0.0126706	tRNA pseudouridine synthase B	1020	NA	COG0130	tRNA U55 pseudouridine synthase TruB, may also work on U342 of tmRNA	662
2735310908	548	1	0.277778	1.82482	0.000506894	114	4	1.44444	35.0877	0.0126706	tRNA pseudouridine synthase B	1020	NA	COG0130	tRNA U55 pseudouridine synthase TruB, may also work on U342 of tmRNA	662
2735310724	558	1	0.32	1.79211	0.000573477	85	7	2.28	82.3529	0.0268235	magnesium chelatase subunit I/MoxR-like ATPase	1041	NA	COG1239	Mg-chelatase subunit ChlI	643
2735310978	568	1	0.48	1.76056	0.00084507	131	2	0.64	15.2672	0.0048855	translation elongation factor 1A (EF-1A/EF-Tu)	1332	NA	COG5256	Translation elongation factor EF-1alpha (GTPase)	699
2735310978	568	1	0.48	1.76056	0.00084507	131	2	0.64	15.2672	0.0048855	translation elongation factor 1A (EF-1A/EF-Tu)	1332	NA	COG5256	Translation elongation factor EF-1alpha (GTPase)	699
2735310690	606	1	0.32	1.65017	0.000528053	98	8	3.2	81.6327	0.0326531	Glycosyltransferase involved in cell wall bisynthesis	1197	NA	COG0438	Glycosyltransferase involved in cell wall bisynthesis	704
2735310816	87	0	0	0	0	16	1	0.32	62.5	0.02	hypothetical protein	252	NA	NA	NA	103
2735310622	91	0	0	0	0	14	0	0	0	0	Nucleotidyltransferase domain-containing protein	747	NA	NA	NA	105
2735310482	93	0	0	0	0	13	2	0.8	153.846	0.0615385	DNA-directed RNA polymerase, subunit N	198	NA	COG1644	DNA-directed RNA polymerase, subunit N (RpoN/RPB10)	106
2735310463	102	0	0	0	0	11	2	0.924444	181.818	0.0840404	H/ACA ribonucleoprotein complex subunit 3	177	NA	COG2260	rRNA maturation protein Nop10, contains Zn-ribbon domain	113
2735310812	101	0	0	0	0	12	3	0.96	250	0.08	ORC complex protein Cdc6/Orc1	1233	NA	COG1474	Cdc6-related protein, AAA superfamily ATPase	113
2735310666	106	0	0	0	0	20	3	1.44	150	0.072	DNA-directed RNA polymerase subunit B prime	1803	NA	NA	NA	126
2735310485	116	0	0	0	0	13	0	0	0	0	nucleoid protein Alba	291	NA	COG1581	Archaeal DNA-binding protein	129
2735310755	121	0	0	0	0	10	0	0	0	0	hypothetical protein	861	NA	NA	NA	131
2735310962	114	0	0	0	0	21	0	0	0	0	Ribosomal protein L32	210	NA	NA	NA	135
2735310592	113	0	0	0	0	23	0	0	0	0	Small nuclear ribonucleoprotein, LSM family	219	NA	COG1958	Small nuclear ribonucleoprotein (snRNP) homolog	136
2735310860	113	0	0	0	0	36	0	0	0	0	archaeal histone	228	NA	COG2036	Archaeal histone H3/H4	149
2735310927	138	0	0	0	0	24	3	1.12	125	0.0466667	conserved protein with predicted RNA binding PUA domain	459	NA	COG1370	tRNA-guanine transglycosylase, archaeosine-15-forming	162
2735310692	140	0	0	0	0	22	0	0	0	0	Winged helix-turn-helix DNA-binding	915	NA	NA	NA	162
2735310591	137	0	0	0	0	30	5	2.34889	166.667	0.0782963	Sporulation protein YlmC, PRC-barrel domain family	252	NA	COG1873	Sporulation protein YlmC, PRC-barrel domain family	167
2735310583	138	0	0	0	0	30	1	0.48	33.3333	0.016	translation initiation factor 5A precursor (eIF-5A)	402	NA	COG0231	Translation elongation factor P (EF-P)/translation initiation factor 5A (eIF-5A)	168
2735310716	146	0	0	0	0	24	2	0.8	83.3333	0.0333333	LSU ribosomal protein L15P	447	NA	COG0200	Ribosomal protein L15	170
2735310933	155	0	0	0	0	16	3	0.897959	187.5	0.0561224	hypothetical protein	423	NA	NA	NA	171
2735310606	146	0	0	0	0	37	0	0	0	0	SSU ribosomal protein S11P	396	NA	COG0100	Ribosomal protein S11	183
2735310782	161	0	0	0	0	25	1	0.5	40	0.02	SSU ribosomal protein S10P	315	NA	COG0051	Ribosomal protein S10	186
2735310579	166	0	0	0	0	30	0	0	0	0	histone H3/H4	312	NA	COG2036	Archaeal histone H3/H4	196
2735310786	166	0	0	0	0	31	2	1	64.5161	0.0322581	translation initiation factor 1A (aeIF-1A)	306	NA	COG0361	Translation initiation factor IF-1	197
2735310915	192	0	0	0	0	13	2	0.722222	153.846	0.0555556	Exosome subunit, RNA binding protein with dsRBD fold	465	NA	COG1325	Exosome subunit, RNA binding protein with dsRBD fold	205
2735310752	193	0	0	0	0	35	2	0.555556	57.1429	0.015873	hypothetical protein	702	NA	NA	NA	228
2735310613	206	0	0	0	0	23	0	0	0	0	SSU ribosomal protein S15P	393	NA	COG0184	Ribosomal protein S15P/S13E	229
2735310866	203	0	0	0	0	29	0	0	0	0	transcriptional regulator, AsnC family	441	NA	COG1522	DNA-binding transcriptional regulator, Lrp family	232
2735310615	202	0	0	0	0	31	1	0.32	32.2581	0.0103226	archease family protein	459	NA	COG1371	SHS2 domain protein implicated in nucleic acid metabolism	233
2735310487	207	0	0	0	0	31	1	0.32	32.2581	0.0103226	inorganic pyrophosphatase	516	NA	COG0221	Inorganic pyrophosphatase	238
2735310862	220	0	0	0	0	24	1	0.32	41.6667	0.0133333	hypothetical protein	672	NA	NA	NA	244
2735310650	214	0	0	0	0	47	6	2.12	127.66	0.0451064	LSU ribosomal protein L24A	438	NA	COG0250	Transcription antitermination factor NusG	261
2735310662	220	0	0	0	0	44	4	1.55778	90.9091	0.035404	SSU ribosomal protein S12P	429	NA	COG0048	Ribosomal protein S12	264
2735310968	220	0	0	0	0	57	0	0	0	0	LSU ribosomal protein L14P	405	NA	COG0093	Ribosomal protein L14	277
2735310973	239	0	0	0	0	40	3	1.12	75	0.028	MCM OB domain	909	NA	NA	NA	279
2735310701	237	0	0	0	0	43	1	0.48	23.2558	0.0111628	nucleolar GTP-binding protein	954	NA	COG1084	GTP-binding protein, GTP1/Obg family	280
2735310957	235	0	0	0	0	57	2	0.64	35.0877	0.0112281	DNA-directed RNA polymerase subunit E prime	546	NA	COG1095	DNA-directed RNA polymerase, subunit E/Rpb7	292
2735310517	271	0	0	0	0	51	3	1.28	58.8235	0.025098	SSU ribosomal protein S2P	672	NA	COG0052	Ribosomal protein S2	322
2735310614	285	0	0	0	0	43	3	0.833333	69.7674	0.0193798	phospholipid-binding protein, PBP family	507	NA	COG1881	Uncharacterized conserved protein, phosphatidylethanolamine-binding protein (PEBP) family	328
2735310778	281	0	0	0	0	47	1	0.444444	21.2766	0.00945626	putative nucleotide binding protein	540	NA	COG1491	Predicted nucleic acid-binding OB-fold protein	328
2735310648	294	0	0	0	0	38	1	0.277778	26.3158	0.00730994	FKBP-type peptidyl-prolyl cis-trans isomerase 2	579	NA	COG1047	FKBP-type peptidyl-prolyl cis-trans isomerase 2	332
2735310992	291	0	0	0	0	47	1	0.32	21.2766	0.00680851	hypothetical protein	582	NA	COG1628	Endonuclease V homolog, UPF0215 family	338
2735310708	284	0	0	0	0	54	3	1.28	55.5556	0.0237037	large subunit ribosomal protein L22	576	NA	COG0091	Ribosomal protein L22	338
2735310754	310	0	0	0	0	47	1	0.48	21.2766	0.0102128	alanyl-tRNA synthetase	2607	NA	COG0013	Alanyl-tRNA synthetase	357
2735310861	323	0	0	0	0	57	2	0.8	35.0877	0.0140351	superoxide dismutase, Fe-Mn family	618	NA	COG0605	Superoxide dismutase	380
2735310537	343	0	0	0	0	57	6	2.24	105.263	0.0392982	hypothetical protein	1092	NA	COG1415	Uncharacterized protein	400
2735310909	359	0	0	0	0	52	1	0.277778	19.2308	0.00534188	RNase HII	648	NA	COG0164	Ribonuclease HII	411
2735310925	370	0	0	0	0	53	2	0.8	37.7358	0.0150943	Winged helix-turn-helix DNA-binding	747	NA	NA	NA	423
2735310707	355	0	0	0	0	69	3	1.48	43.4783	0.0214493	SSU ribosomal protein S3P	678	NA	COG0092	Ribosomal protein S3	424
2735310518	361	0	0	0	0	88	2	0.96	22.7273	0.0109091	LSU ribosomal protein L2P	732	NA	COG0090	Ribosomal protein L2	449
2735310464	424	0	0	0	0	54	7	3.12222	129.63	0.0578189	translation initiation factor 2 subunit alpha (aeIF-2a)	777	NA	COG1093	Translation initiation factor 2, alpha subunit (eIF-2alpha)	478
2735310781	427	0	0	0	0	59	5	2	84.7458	0.0338983	nucleolar protein 56	984	NA	NA	NA	486
2735310720	403	0	0	0	0	89	4	1.23778	44.9438	0.0139076	SSU ribosomal protein S5P	759	NA	COG0098	Ribosomal protein S5	492
2735310681	504	0	0	0	0	110	6	2.05556	54.5455	0.0186869	Transcription initiation factor IIB (TFIIB)	927	NA	COG1405	Transcription initiation factor TFIIIB, Brf1 subunit/Transcription initiation factor TFIIB	614
2735310513	560	0	0	0	0	106	4	1.5	37.7358	0.0141509	peptide chain release factor subunit 1 (aeRF-1)	1083	NA	COG1503	Peptide chain release factor 1 (eRF1)	666
2735310885	711	0	0	0	0	124	5	1.92	40.3226	0.0154839	asparaginyl-tRNA synthetase	1353	NA	COG0017	Aspartyl/asparaginyl-tRNA synthetase	835

## Sheet: Highlighted_genes
IMG Gene ID	# non-synonymous sites	# non-synonymous SNPs	Nucleotide diversity at non-synonymous sites	Non-synonymous SNPs per kb	Nucleotide diversity at non-synonymous sites per kb	# synonymous sites	# synonymous SNPs	Nucleotide diversity at synonymous sites	Synonymous SNPs per kb	Nucleotide diversity at synonymous sites per kb	IMG gene product name	Total gene length	# Transmembrane helices	COG ID	COG name	Total # of covered sites	Functional Category
2735310658	690	17	6.27778	24.6377	0.00909823	143	12	4.61111	83.9161	0.0322455	cytochrome bd-I ubiquinol oxidase subunit 1 apoprotein	1362	9	COG1271	Cytochrome bd-type quinol oxidase, subunit 1	833	Other
2735310502	810	30	12.0311	37.037	0.0148532	160	28	11.4956	175	0.0718472	Type II secretion system (T2SS), protein F	2010	9	NA	NA	970	Motility and attachment

## Sheet: Translation_and_ribosome
IMG Gene ID	# non-synonymous sites	# non-synonymous SNPs	Nucleotide diversity at non-synonymous sites	Non-synonymous SNPs per kb	Nucleotide diversity at non-synonymous sites per kb	# synonymous sites	# synonymous SNPs	Nucleotide diversity at synonymous sites	Synonymous SNPs per kb	Nucleotide diversity at synonymous sites per kb	IMG gene product name	Total gene length	# Transmembrane helices	COG ID	COG name	Total # of covered sites
2735310715	140	5	1.92	35.7143	0.0137143	19	2	0.96	105.263	0.0505263	LSU ribosomal protein L19E	471	NA	COG2147	Ribosomal protein L19E	159
2735310808	125	4	1.44	32	0.01152	19	2	0.8	105.263	0.0421053	ATP-binding cassette, sub-family E, member 1	1758	NA	COG1245	Translation initiation factor RLI1, contains Fe-S and AAA+ ATPase domains	144
2735310663	95	2	0.8	21.0526	0.00842105	14	1	0.48	71.4286	0.0342857	LSU ribosomal protein L30E	273	NA	COG1911	Ribosomal protein L30E	109
2735310497	454	9	3.86889	19.8238	0.00852178	60	11	4.55556	183.333	0.0759259	TGS domain-containing protein	849	NA	NA	NA	514
2735310726	113	2	0.597778	17.6991	0.00529007	10	1	0.32	100	0.032	diphthamide biosynthesis enzyme Dph1/Dph2 domain-containing protein	273	NA	NA	NA	123
2735310460	171	3	1.36889	17.5439	0.0080052	31	3	1.42444	96.7742	0.0459498	LSU ribosomal protein L44E	315	NA	COG1631	Ribosomal protein L44E	202
2735310931	231	4	1.92	17.316	0.00831169	26	5	2.08	192.308	0.08	diphthine synthase	738	NA	COG1798	Diphthamide biosynthesis methyltransferase	257
2735310501	364	4	1.44444	10.989	0.00396825	49	7	3.05556	142.857	0.0623583	diphthamide biosynthesis enzyme Dph1/Dph2 domain-containing protein	678	NA	NA	NA	413
2735310965	282	3	0.96	10.6383	0.00340426	55	5	1.92	90.9091	0.0349091	LSU ribosomal protein L5P	531	NA	COG0094	Ribosomal protein L5	337
2735310817	102	1	0.32	9.80392	0.00313725	23	1	0.48	43.4783	0.0208696	LSU ribosomal protein L18P	597	NA	COG0256	Ribosomal protein L18	125
2735310593	223	2	0.888889	8.96861	0.00398605	43	4	1.65333	93.0233	0.0384496	small subunit ribosomal protein S8e	420	NA	COG2007	Ribosomal protein S8E	266
2735310735	227	2	0.489796	8.81057	0.00215769	43	4	1.38776	93.0233	0.0322734	SSU ribosomal protein S19P	411	NA	COG0185	Ribosomal protein S19	270
2735310967	275	2	0.8	7.27273	0.00290909	38	0	0	0	0	large subunit ribosomal protein L24	525	NA	COG0198	Ribosomal protein L24	313
2735310654	414	3	1.23778	7.24638	0.0029898	81	9	3.64444	111.111	0.0449931	LSU ribosomal protein L10P	864	NA	COG0244	Ribosomal protein L10	495
2735310559	143	1	0.32	6.99301	0.00223776	27	1	0.48	37.037	0.0177778	SSU ribosomal protein S3AE	618	NA	COG1890	Ribosomal protein S3AE	170
2735310776	152	1	0.277778	6.57895	0.00182749	26	0	0	0	0	LSU ribosomal protein L21E	324	NA	COG2139	Ribosomal protein L21E	178
2735310653	350	2	0.8	5.71429	0.00228571	55	4	1.76	72.7273	0.032	LSU ribosomal protein L1P	654	NA	COG0081	Ribosomal protein L1	405
2735310969	182	1	0.32	5.49451	0.00175824	31	1	0.48	32.2581	0.0154839	SSU ribosomal protein S17P	336	NA	COG0186	Ribosomal protein S17	213
2735310934	183	1	0.277778	5.46448	0.00151791	24	2	0.489796	83.3333	0.0204082	LSU ribosomal protein L35AE	345	NA	COG2451	Ribosomal protein L35AE/L33A	207
2735310514	371	2	0.64	5.39084	0.00172507	50	4	1.88444	80	0.0376889	RIO kinase 1	693	NA	COG1718	Serine/threonine-protein kinase RIO1	421
2735310483	437	2	0.64	4.57666	0.00146453	85	6	2.56	70.5882	0.0301176	GTP-binding conserved hypothetical protein TIGR00650	1203	NA	COG0012	Ribosome-binding ATPase YchF, GTP1/OBG family	522
2735310721	230	1	0.32	4.34783	0.0013913	42	1	0.32	23.8095	0.00761905	LSU ribosomal protein L30P	471	NA	COG1841	Ribosomal protein L30/L7E	272
2735310652	233	1	0.32	4.29185	0.00137339	56	8	2.81556	142.857	0.0502778	LSU ribosomal protein L11P	480	NA	COG0080	Ribosomal protein L11	289
2735310966	240	1	0.32	4.16667	0.00133333	33	0	0	0	0	small subunit ribosomal protein S4e	732	NA	COG1471	Ribosomal protein S4E	273
2735310587	274	1	0.48	3.64964	0.00175182	35	2	0.8	57.1429	0.0228571	LSU ribosomal protein L15E	522	NA	COG1632	Ribosomal protein L15E	309
2735310964	284	1	0.48	3.52113	0.00169014	44	3	1.28	68.1818	0.0290909	large subunit ribosomal protein L6	534	NA	COG0097	Ribosomal protein L6P/L9E	328
2735310906	298	1	0.444444	3.3557	0.00149142	50	0	0	0	0	SSU ribosomal protein S4P	564	NA	COG0522	Ribosomal protein S4 or related protein	348
2735310722	306	1	0.277778	3.26797	0.000907771	60	4	1.44444	66.6667	0.0240741	LSU ribosomal protein L10AE	558	NA	COG0197	Ribosomal protein L16/L10AE	366
2735310495	630	2	0.757778	3.1746	0.00120282	124	24	8.19111	193.548	0.0660573	translation initiation factor 2 subunit gamma (aeIF-2g)	1200	NA	COG5257	Translation initiation factor 2, gamma subunit (eIF-2gamma; GTPase)	754
2735310520	330	1	0.48	3.0303	0.00145455	60	6	2.4	100	0.04	LSU ribosomal protein L4P	828	NA	COG0088	Ribosomal protein L4	390
2735310660	330	1	0.48	3.0303	0.00145455	62	5	1.88889	80.6452	0.0304659	SSU ribosomal protein S7P	606	NA	COG0049	Ribosomal protein S7	392
2735310684	373	1	0.489796	2.68097	0.00131313	50	5	1.7415	100	0.0348299	ribosome maturation protein SDO1	690	NA	COG1500	Ribosome maturation protein Sdo1	423
2735310468	404	1	0.48	2.47525	0.00118812	44	2	0.96	45.4545	0.0218182	cell division protein pelota	1017	NA	COG1537	Stalled ribosome rescue protein Dom34, pelota family	448
2735310978	568	1	0.48	1.76056	0.00084507	131	2	0.64	15.2672	0.0048855	translation elongation factor 1A (EF-1A/EF-Tu)	1332	NA	COG5256	Translation elongation factor EF-1alpha (GTPase)	699
2735310978	568	1	0.48	1.76056	0.00084507	131	2	0.64	15.2672	0.0048855	translation elongation factor 1A (EF-1A/EF-Tu)	1332	NA	COG5256	Translation elongation factor EF-1alpha (GTPase)	699
2735310962	114	0	0	0	0	21	0	0	0	0	Ribosomal protein L32	210	NA	NA	NA	135
2735310583	138	0	0	0	0	30	1	0.48	33.3333	0.016	translation initiation factor 5A precursor (eIF-5A)	402	NA	COG0231	Translation elongation factor P (EF-P)/translation initiation factor 5A (eIF-5A)	168
2735310716	146	0	0	0	0	24	2	0.8	83.3333	0.0333333	LSU ribosomal protein L15P	447	NA	COG0200	Ribosomal protein L15	170
2735310606	146	0	0	0	0	37	0	0	0	0	SSU ribosomal protein S11P	396	NA	COG0100	Ribosomal protein S11	183
2735310782	161	0	0	0	0	25	1	0.5	40	0.02	SSU ribosomal protein S10P	315	NA	COG0051	Ribosomal protein S10	186
2735310786	166	0	0	0	0	31	2	1	64.5161	0.0322581	translation initiation factor 1A (aeIF-1A)	306	NA	COG0361	Translation initiation factor IF-1	197
2735310613	206	0	0	0	0	23	0	0	0	0	SSU ribosomal protein S15P	393	NA	COG0184	Ribosomal protein S15P/S13E	229
2735310650	214	0	0	0	0	47	6	2.12	127.66	0.0451064	LSU ribosomal protein L24A	438	NA	COG0250	Transcription antitermination factor NusG	261
2735310662	220	0	0	0	0	44	4	1.55778	90.9091	0.035404	SSU ribosomal protein S12P	429	NA	COG0048	Ribosomal protein S12	264
2735310968	220	0	0	0	0	57	0	0	0	0	LSU ribosomal protein L14P	405	NA	COG0093	Ribosomal protein L14	277
2735310517	271	0	0	0	0	51	3	1.28	58.8235	0.025098	SSU ribosomal protein S2P	672	NA	COG0052	Ribosomal protein S2	322
2735310708	284	0	0	0	0	54	3	1.28	55.5556	0.0237037	large subunit ribosomal protein L22	576	NA	COG0091	Ribosomal protein L22	338
2735310707	355	0	0	0	0	69	3	1.48	43.4783	0.0214493	SSU ribosomal protein S3P	678	NA	COG0092	Ribosomal protein S3	424
2735310518	361	0	0	0	0	88	2	0.96	22.7273	0.0109091	LSU ribosomal protein L2P	732	NA	COG0090	Ribosomal protein L2	449
2735310464	424	0	0	0	0	54	7	3.12222	129.63	0.0578189	translation initiation factor 2 subunit alpha (aeIF-2a)	777	NA	COG1093	Translation initiation factor 2, alpha subunit (eIF-2alpha)	478
2735310720	403	0	0	0	0	89	4	1.23778	44.9438	0.0139076	SSU ribosomal protein S5P	759	NA	COG0098	Ribosomal protein S5	492
2735310513	560	0	0	0	0	106	4	1.5	37.7358	0.0141509	peptide chain release factor subunit 1 (aeRF-1)	1083	NA	COG1503	Peptide chain release factor 1 (eRF1)	666

## Sheet: Other
IMG Gene ID	# non-synonymous sites	# non-synonymous SNPs	Nucleotide diversity at non-synonymous sites	Non-synonymous SNPs per kb	Nucleotide diversity at non-synonymous sites per kb	# synonymous sites	# synonymous SNPs	Nucleotide diversity at synonymous sites	Synonymous SNPs per kb	Nucleotide diversity at synonymous sites per kb	IMG gene product name	Total gene length	# Transmembrane helices	COG ID	COG name	Total # of covered sites
2735310872	239	10	3.89333	41.841	0.0162901	37	8	3.5298	216.216	0.0953999	Dolichyl-phosphate-mannose-protein mannosyltransferase	1317	10	NA	NA	276
2735310856	207	7	2.24	33.8164	0.0108213	27	1	0.32	37.037	0.0118519	Uncharacterized conserved protein YecE, DUF72 family	732	NA	COG1801	Uncharacterized conserved protein YecE, DUF72 family	234
2735310658	690	17	6.27778	24.6377	0.00909823	143	12	4.61111	83.9161	0.0322455	cytochrome bd-I ubiquinol oxidase subunit 1 apoprotein	1362	9	COG1271	Cytochrome bd-type quinol oxidase, subunit 1	833
2735310949	307	7	2.61646	22.8013	0.00852268	51	10	3.51556	196.078	0.0689325	protein of unknown function (DUF814)	918	NA	NA	NA	358
2735310936	612	13	3.59184	21.2418	0.00586901	107	15	5.01247	140.187	0.0468455	Helicase conserved C-terminal domain-containing protein	1152	NA	NA	NA	719
2735310870	546	11	3.85556	20.1465	0.00706146	93	10	3.45333	107.527	0.0371326	Glycosyltransferase, catalytic subunit of cellulose synthase and poly-beta-1,6-N-acetylglucosamine synthase	1308	5	COG1215	Glycosyltransferase, catalytic subunit of cellulose synthase and poly-beta-1,6-N-acetylglucosamine synthase	639
2735310741	202	4	1.76444	19.802	0.00873487	24	1	0.48	41.6667	0.02	histidine triad (HIT) family protein	516	NA	COG0537	Diadenosine tetraphosphate (Ap4A) hydrolase or other HIT family hydrolase	226
2735310774	213	4	1.27778	18.7793	0.00599896	31	5	1.38889	161.29	0.0448029	Uncharacterized membrane protein	441	4	COG4243	Uncharacterized membrane protein	244
2735310751	321	6	2.08	18.6916	0.00647975	59	1	0.32	16.9492	0.00542373	DUF218 domain-containing protein	813	NA	NA	NA	380
2735310977	111	2	0.64	18.018	0.00576577	17	1	0.48	58.8235	0.0282353	Calcineurin-like phosphoesterase superfamily protein	696	NA	COG4186	Calcineurin-like phosphoesterase superfamily protein	128
2735310510	229	4	1.88889	17.4672	0.00824842	25	4	1.94444	160	0.0777778	histidine triad (HIT) family protein	408	NA	COG0537	Diadenosine tetraphosphate (Ap4A) hydrolase or other HIT family hydrolase	254
2735310515	281	4	1.76	14.2349	0.00626335	38	2	0.96	52.6316	0.0252632	Uncharacterized membrane protein	753	8	COG1967	Uncharacterized membrane protein	319
2735310699	153	2	0.8	13.0719	0.00522876	24	1	0.48	41.6667	0.02	hypothetical protein	870	NA	COG1355	Predicted class III extradiol dioxygenase, MEMO1 family	177
2735310941	576	7	2.28571	12.1528	0.00396825	73	11	4.45125	150.685	0.060976	CBS domain-containing protein	1107	NA	NA	NA	649
2735310509	536	6	2.72222	11.194	0.00507877	71	8	3.22222	112.676	0.0453834	GAD domain-containing protein	1152	NA	NA	NA	607
2735310935	366	4	1.01247	10.929	0.00276632	54	10	3.1678	185.185	0.058663	putative phosphoesterase	666	NA	COG1407	Metallophosphoesterase superfamily enzyme	420
2735311017	98	1	0.48	10.2041	0.00489796	10	2	0.96	200	0.096	LexA-binding, inner membrane-associated putative hydrolase	522	5	NA	NA	108
2735310700	198	2	0.98	10.101	0.00494949	31	0	0	0	0	heat shock protein Hsp20	444	NA	COG0071	Molecular chaperone IbpA, HSP20 family	229
2735310869	366	3	0.833333	8.19672	0.00227687	61	3	0.833333	49.1803	0.0136612	L-ascorbate metabolism protein UlaG, beta-lactamase superfamily	690	NA	COG2220	L-ascorbate metabolism protein UlaG, beta-lactamase superfamily	427
2735310723	246	2	0.555556	8.13008	0.00225836	39	6	1.88889	153.846	0.048433	von Willebrand factor type A domain-containing protein	984	NA	NA	NA	285
2735310779	136	1	0.444444	7.35294	0.00326797	12	1	0.277778	83.3333	0.0231481	Uncharacterized protein, contains C2H2 Zn-finger	276	NA	COG4049	Uncharacterized protein, contains archaeal-type C2H2 Zn-finger	148
2735310601	281	2	0.64	7.11744	0.00227758	37	4	1.44	108.108	0.0389189	Haloacid dehalogenase-like hydrolase	636	NA	NA	NA	318
2735310792	156	1	0.48	6.41026	0.00307692	29	1	0.48	34.4828	0.0165517	hypothetical protein	1851	NA	COG1782	Predicted metal-dependent RNase, contains metallo-beta-lactamase and KH domains	185
2735310725	199	1	0.32	5.02513	0.00160804	30	3	0.96	100	0.032	haloacid dehalogenase superfamily, subfamily IA, variant 3 with third motif having DD or ED/haloacid dehalogenase superfamily, subfamily IA, variant 1 with third motif having Dx(3-4)D or Dx(3-4)E	690	NA	COG0637	Beta-phosphoglucomutase or related phosphatase, HAD superfamily	229
2735310725	199	1	0.32	5.02513	0.00160804	30	3	0.96	100	0.032	haloacid dehalogenase superfamily, subfamily IA, variant 3 with third motif having DD or ED/haloacid dehalogenase superfamily, subfamily IA, variant 1 with third motif having Dx(3-4)D or Dx(3-4)E	690	NA	COG0637	Beta-phosphoglucomutase or related phosphatase, HAD superfamily	229
2735310930	398	2	0.96	5.02513	0.00241206	72	7	3.01556	97.2222	0.0418827	Uncharacterized membrane protein SpoIIM, required for sporulation	801	7	COG1300	Uncharacterized membrane protein SpoIIM, required for sporulation	470
2735310553	593	2	0.555556	3.37268	0.000936856	92	1	0.277778	10.8696	0.00301932	Glycosyltransferase, catalytic subunit of cellulose synthase and poly-beta-1,6-N-acetylglucosamine synthase	1128	4	COG1215	Glycosyltransferase, catalytic subunit of cellulose synthase and poly-beta-1,6-N-acetylglucosamine synthase	685
2735310911	450	1	0.444444	2.22222	0.000987654	94	6	2.38889	63.8298	0.0254137	KaiC domain protein, Ph0284 family	852	NA	COG0467	RecA-superfamily ATPase, KaiC/GvpD/RAD55 family	544
2735310649	499	1	0.32	2.00401	0.000641283	131	7	2.56	53.4351	0.019542	cell division protein FtsZ	1074	NA	COG0206	Cell division GTPase FtsZ	630
2735310724	558	1	0.32	1.79211	0.000573477	85	7	2.28	82.3529	0.0268235	magnesium chelatase subunit I/MoxR-like ATPase	1041	NA	COG1239	Mg-chelatase subunit ChlI	643
2735310591	137	0	0	0	0	30	5	2.34889	166.667	0.0782963	Sporulation protein YlmC, PRC-barrel domain family	252	NA	COG1873	Sporulation protein YlmC, PRC-barrel domain family	167
2735310614	285	0	0	0	0	43	3	0.833333	69.7674	0.0193798	phospholipid-binding protein, PBP family	507	NA	COG1881	Uncharacterized conserved protein, phosphatidylethanolamine-binding protein (PEBP) family	328
2735310778	281	0	0	0	0	47	1	0.444444	21.2766	0.00945626	putative nucleotide binding protein	540	NA	COG1491	Predicted nucleic acid-binding OB-fold protein	328

## Sheet: Motility and attachment
IMG Gene ID	# non-synonymous sites	# non-synonymous SNPs	Nucleotide diversity at non-synonymous sites	Non-synonymous SNPs per kb	Nucleotide diversity at non-synonymous sites per kb	# synonymous sites	# synonymous SNPs	Nucleotide diversity at synonymous sites	Synonymous SNPs per kb	Nucleotide diversity at synonymous sites per kb	IMG gene product name	Total gene length	# Transmembrane helices	COG ID	COG name	Total # of covered sites
2735310502	810	30	12.0311	37.037	0.0148532	160	28	11.4956	175	0.0718472	Type II secretion system (T2SS), protein F	2010	9	NA	NA	970
2735310696	186	5	1.82	26.8817	0.00978495	30	3	0.875556	100	0.0291852	Archaellum component FlaF, FlaF/FlaG flagellin family	447	1	COG3353	Archaellum component FlaF, FlaF/FlaG flagellin family	216
2735310919	952	14	5.38889	14.7059	0.0056606	164	16	6.72222	97.561	0.0409892	flagellar protein FlaI	1785	NA	COG0630	Type IV secretory pathway ATPase VirB11/Archaellum biosynthesis ATPase	1116
2735310734	437	6	1.9898	13.73	0.00455331	71	6	1.95692	84.507	0.0275622	Type II secretion system (T2SS), protein F	825	5	NA	NA	508
2735310732	369	3	1.12	8.13008	0.00303523	72	5	2.36444	69.4444	0.0328395	flagellar protein FlaI	1494	NA	COG0630	Type IV secretory pathway ATPase VirB11/Archaellum biosynthesis ATPase	441
2735310733	505	3	1.04222	5.94059	0.00206381	81	12	5.46444	148.148	0.0674623	Type II secretion system (T2SS), protein F	1380	4	NA	NA	586
2735310727	339	2	0.597778	5.89971	0.00176336	60	3	1.18594	50	0.0197657	septum site-determining protein MinD/flagellar biosynthesis protein FlhG	756	NA	COG0455	MinD-like ATPase involved in chromosome partitioning or flagellar assembly	399
2735310687	360	2	0.555556	5.55556	0.00154321	50	3	1.38889	60	0.0277778	MinD-like ATPase involved in chromosome partitioning or flagellar assembly	663	NA	COG0455	MinD-like ATPase involved in chromosome partitioning or flagellar assembly	410
2735310503	1152	6	2.33333	5.20833	0.00202546	207	22	9.27778	106.28	0.0448202	Type IV secretory pathway ATPase VirB11/Archaellum biosynthesis ATPase	2244	NA	COG0630	Type IV secretory pathway ATPase VirB11/Archaellum biosynthesis ATPase	1359
2735310521	524	1	0.48	1.9084	0.000916031	99	11	4.96	111.111	0.050101	Archaellum biogenesis protein FlaJ, TadC family	1650	10	COG1955	Archaellum biogenesis protein FlaJ, TadC family	623

## Sheet: RNA_modification_and processing
IMG Gene ID	# non-synonymous sites	# non-synonymous SNPs	Nucleotide diversity at non-synonymous sites	Non-synonymous SNPs per kb	Nucleotide diversity at non-synonymous sites per kb	# synonymous sites	# synonymous SNPs	Nucleotide diversity at synonymous sites	Synonymous SNPs per kb	Nucleotide diversity at synonymous sites per kb	IMG gene product name	Total gene length	# Transmembrane helices	COG ID	COG name	Total # of covered sites
2735310621	146	3	0.96	20.5479	0.00657534	18	0	0	0	0	TP53 regulating kinase	717	NA	COG3642	tRNA A-37 threonylcarbamoyl transferase component Bud32	164
2735311021	101	2	0.8	19.802	0.00792079	7	1	0.32	142.857	0.0457143	ribonuclease P protein subunit RPR2	309	NA	COG2023	RNase P subunit RPR2	108
2735310959	118	2	0.8	16.9492	0.00677966	17	1	0.32	58.8235	0.0188235	5S rRNA maturation endonuclease (Ribonuclease M5), contains TOPRIM domain	387	NA	COG1658	5S rRNA maturation endonuclease (Ribonuclease M5), contains TOPRIM domain	135
2735310717	131	2	0.8	15.2672	0.00610687	18	1	0.48	55.5556	0.0266667	histidyl-tRNA synthetase	1290	NA	COG0124	Histidyl-tRNA synthetase	149
2735310496	202	3	0.917778	14.8515	0.00454345	18	3	1	166.667	0.0555556	rRNA-processing protein FCF1	408	NA	COG1412	rRNA-processing protein FCF1	220
2735310536	278	4	1.28	14.3885	0.00460432	57	2	0.8	35.0877	0.0140351	Methyltransferase domain-containing protein	531	NA	NA	NA	335
2735310881	211	3	1.07778	14.218	0.00510795	32	1	0.32	31.25	0.01	Cys-tRNA(Pro) deacylase, prolyl-tRNA editing enzyme YbaK/EbsC	477	NA	COG2606	Cys-tRNA(Pro) deacylase, prolyl-tRNA editing enzyme YbaK/EbsC	243
2735310879	354	5	1.63333	14.1243	0.00461394	62	4	1.40444	64.5161	0.0226523	ribosomal RNA-processing protein RRP42	792	NA	COG2123	Exosome complex RNA-binding protein Rrp42, RNase PH superfamily	416
2735310873	538	7	2.23778	13.0112	0.00415944	77	10	3.79778	129.87	0.0493218	TIGR00269 family protein	1011	NA	COG0037	tRNA(Ile)-lysidine synthase TilS/MesJ	615
2735310864	156	2	0.96	12.8205	0.00615385	19	2	0.597778	105.263	0.031462	methylated-DNA-[protein]-cysteine S-methyltransferase	486	NA	COG0350	O6-methylguanine-DNA--protein-cysteine methyltransferase	175
2735310546	873	10	3.52	11.4548	0.00403207	119	11	4.32	92.437	0.0363025	tRNA synthetases class I (I, L, M and V)	1620	NA	NA	NA	992
2735310488	354	4	1.6	11.2994	0.00451977	48	3	1.28	62.5	0.0266667	tRNA (cytosine-48,49-C(5)-) methyltransferase	1071	NA	COG0144	16S rRNA C967 or C1407 C5-methylase, RsmB/RsmF family	402
2735310730	626	7	2.88	11.1821	0.00460064	86	7	2.88	81.3953	0.0334884	prolyl-tRNA synthetase	1686	NA	COG0442	Prolyl-tRNA synthetase	712
2735310558	1457	16	6.51333	10.9815	0.00447037	213	13	5.87111	61.0329	0.0275639	leucyl-tRNA synthetase	2814	NA	COG0495	Leucyl-tRNA synthetase	1670
2735310939	398	4	1.55102	10.0503	0.00389704	82	13	4.2449	158.537	0.051767	ribosomal RNA-processing protein RRP41/SKI6	759	NA	COG0689	Ribonuclease PH	480
2735310874	599	6	2.16667	10.0167	0.00361714	89	16	5.66444	179.775	0.0636454	DEAD/H associated	1524	NA	NA	NA	688
2735310940	309	3	0.979592	9.70874	0.0031702	49	5	2.20408	102.041	0.0449813	ribosomal RNA-processing protein RRP4	600	NA	COG1097	Exosome complex RNA-binding protein Rrp4, contains S1 and KH domains	358
2735310809	686	6	2.08	8.74636	0.00303207	125	18	7.36	144	0.05888	ATPase, PilT family	1803	NA	COG1855	Predicted ATPase, PilT family	811
2735310494	717	6	1.87556	8.3682	0.00261584	89	8	2.76444	89.8876	0.0310612	cysteinyl-tRNA synthetase	1437	NA	COG0215	Cysteinyl-tRNA synthetase	806
2735310981	490	4	1.76	8.16327	0.00359184	91	8	3.68	87.9121	0.0404396	Isoleucyl-tRNA synthetase	2829	NA	NA	NA	581
2735310479	375	3	1.44	8	0.00384	56	8	3.52	142.857	0.0628571	TIGR00269 family protein	921	NA	COG0037	tRNA(Ile)-lysidine synthase TilS/MesJ	431
2735310955	282	2	0.96	7.0922	0.00340426	50	5	2.08	100	0.0416	glutamyl-tRNA synthetase	1713	NA	COG0008	Glutamyl- or glutaminyl-tRNA synthetase	332
2735310783	903	6	2.43111	6.64452	0.00269226	106	3	1.22222	28.3019	0.0115304	arginyl-tRNA synthetase	1881	NA	COG0018	Arginyl-tRNA synthetase	1009
2735310547	307	2	0.64	6.51466	0.00208469	38	1	0.48	26.3158	0.0126316	tRNA synthetases class I (I, L, M and V)	585	1	NA	NA	345
2735310698	160	1	0.48	6.25	0.003	27	2	0.96	74.0741	0.0355556	glutamyl-tRNA(Gln) amidotransferase subunit E	816	NA	NA	NA	187
2735310619	179	1	0.32	5.58659	0.00178771	17	3	1.28	176.471	0.0752941	RNase P/RNase MRP subunit p30	723	NA	COG1603	RNase P/RNase MRP subunit p30	196
2735310780	361	2	0.777778	5.54017	0.00215451	61	0	0	0	0	rRNA 2 prime-O-methyltransferase fibrillarin	675	NA	COG1889	Fibrillarin-like rRNA methylase	422
2735310737	591	3	1.12	5.07614	0.00189509	78	3	1.07778	38.4615	0.0138177	7-cyano-7-deazaguanine tRNA-ribosyltransferase	1209	NA	COG0343	Queuine/archaeosine tRNA-ribosyltransferase	669
2735310737	591	3	1.12	5.07614	0.00189509	78	3	1.07778	38.4615	0.0138177	7-cyano-7-deazaguanine tRNA-ribosyltransferase	1209	NA	COG0343	Queuine/archaeosine tRNA-ribosyltransferase	669
2735310737	591	3	1.12	5.07614	0.00189509	78	3	1.07778	38.4615	0.0138177	7-cyano-7-deazaguanine tRNA-ribosyltransferase	1209	NA	COG0343	Queuine/archaeosine tRNA-ribosyltransferase	669
2735310631	410	2	0.64	4.87805	0.00156098	65	2	0.96	30.7692	0.0147692	MiaB-like tRNA modifying enzyme	1299	NA	COG0621	tRNA A37 methylthiotransferase MiaB	475
2735310631	410	2	0.64	4.87805	0.00156098	65	2	0.96	30.7692	0.0147692	MiaB-like tRNA modifying enzyme	1299	NA	COG0621	tRNA A37 methylthiotransferase MiaB	475
2735310623	419	2	0.8	4.77327	0.00190931	66	8	3.29333	121.212	0.049899	phenylalanyl-tRNA synthetase, alpha subunit	1401	NA	COG0016	Phenylalanyl-tRNA synthetase alpha subunit	485
2735310512	655	3	1.03556	4.58015	0.001581	83	4	1.66667	48.1928	0.0200803	tRNA adenylyltransferase	1281	NA	COG1746	tRNA nucleotidyltransferase (CCA-adding enzyme)	738
2735310499	259	1	0.5	3.861	0.0019305	23	3	1.33333	130.435	0.057971	RNA-binding protein, containing PUA domain	474	NA	COG2016	Predicted ribosome-associated RNA-binding protein Tma20, contains PUA domain	282
2735310499	259	1	0.5	3.861	0.0019305	23	3	1.33333	130.435	0.057971	RNA-binding protein, containing PUA domain	474	NA	COG2016	Predicted ribosome-associated RNA-binding protein Tma20, contains PUA domain	282
2735310554	536	2	0.722222	3.73134	0.00134743	60	2	1	33.3333	0.0166667	RNAse Z	984	NA	COG1234	Ribonuclease BN, tRNA processing enzyme	596
2735310576	465	1	0.32	2.15054	0.000688172	79	8	3.04	101.266	0.038481	DEAD/DEAH box helicase domain-containing protein	2112	NA	NA	NA	544
2735310908	548	1	0.277778	1.82482	0.000506894	114	4	1.44444	35.0877	0.0126706	tRNA pseudouridine synthase B	1020	NA	COG0130	tRNA U55 pseudouridine synthase TruB, may also work on U342 of tmRNA	662
2735310908	548	1	0.277778	1.82482	0.000506894	114	4	1.44444	35.0877	0.0126706	tRNA pseudouridine synthase B	1020	NA	COG0130	tRNA U55 pseudouridine synthase TruB, may also work on U342 of tmRNA	662
2735310622	91	0	0	0	0	14	0	0	0	0	Nucleotidyltransferase domain-containing protein	747	NA	NA	NA	105
2735310463	102	0	0	0	0	11	2	0.924444	181.818	0.0840404	H/ACA ribonucleoprotein complex subunit 3	177	NA	COG2260	rRNA maturation protein Nop10, contains Zn-ribbon domain	113
2735310592	113	0	0	0	0	23	0	0	0	0	Small nuclear ribonucleoprotein, LSM family	219	NA	COG1958	Small nuclear ribonucleoprotein (snRNP) homolog	136
2735310927	138	0	0	0	0	24	3	1.12	125	0.0466667	conserved protein with predicted RNA binding PUA domain	459	NA	COG1370	tRNA-guanine transglycosylase, archaeosine-15-forming	162
2735310915	192	0	0	0	0	13	2	0.722222	153.846	0.0555556	Exosome subunit, RNA binding protein with dsRBD fold	465	NA	COG1325	Exosome subunit, RNA binding protein with dsRBD fold	205
2735310615	202	0	0	0	0	31	1	0.32	32.2581	0.0103226	archease family protein	459	NA	COG1371	SHS2 domain protein implicated in nucleic acid metabolism	233
2735310754	310	0	0	0	0	47	1	0.48	21.2766	0.0102128	alanyl-tRNA synthetase	2607	NA	COG0013	Alanyl-tRNA synthetase	357
2735310909	359	0	0	0	0	52	1	0.277778	19.2308	0.00534188	RNase HII	648	NA	COG0164	Ribonuclease HII	411
2735310885	711	0	0	0	0	124	5	1.92	40.3226	0.0154839	asparaginyl-tRNA synthetase	1353	NA	COG0017	Aspartyl/asparaginyl-tRNA synthetase	835

## Sheet: Hypothetical
IMG Gene ID	# non-synonymous sites	# non-synonymous SNPs	Nucleotide diversity at non-synonymous sites	Non-synonymous SNPs per kb	Nucleotide diversity at non-synonymous sites per kb	# synonymous sites	# synonymous SNPs	Nucleotide diversity at synonymous sites	Synonymous SNPs per kb	Nucleotide diversity at synonymous sites per kb	IMG gene product name	Total gene length	# Transmembrane helices	COG ID	COG name	Total # of covered sites
2735310937	137	10	3.81778	72.9927	0.027867	30	1	0.48	33.3333	0.016	hypothetical protein	1296	4	NA	NA	167
2735310876	309	20	6.13778	64.7249	0.0198634	74	11	3.65333	148.649	0.0493694	hypothetical protein	690	6	NA	NA	383
2735310944	149	9	3.8	60.4027	0.0255034	29	5	1.83333	172.414	0.0632184	hypothetical protein	372	2	NA	NA	178
2735310875	200	12	4.64	60	0.0232	44	4	1.28	90.9091	0.0290909	hypothetical protein	708	5	NA	NA	244
2735310636	205	12	4.45887	58.5366	0.0217506	49	6	1.87778	122.449	0.038322	hypothetical protein	996	NA	NA	NA	254
2735310655	295	15	6.64222	50.8475	0.022516	39	5	2.16222	128.205	0.0554416	hypothetical protein	627	NA	NA	NA	334
2735310950	965	47	17.6252	48.7047	0.0182644	245	18	6.77973	73.4694	0.0276724	hypothetical protein	1932	2	NA	NA	1210
2735310922	299	14	5.52222	46.8227	0.018469	42	6	2.36889	142.857	0.0564021	hypothetical protein	552	NA	NA	NA	341
2735310642	588	27	10.4725	45.9184	0.0178104	88	11	3.58599	125	0.0407498	hypothetical protein	1242	NA	COG1373	Predicted ATPase, AAA+ superfamily	676
2735310771	400	18	6.68444	45	0.0167111	77	4	1.32	51.9481	0.0171429	hypothetical protein	1158	1	NA	NA	477
2735310938	340	15	5.47556	44.1176	0.0161046	57	6	2.24444	105.263	0.0393762	hypothetical protein	1269	3	NA	NA	397
2735310942	324	13	4.11556	40.1235	0.0127023	71	8	2.69556	112.676	0.0379656	hypothetical protein	648	5	NA	NA	395
2735310761	100	4	1.6	40	0.016	11	0	0	0	0	hypothetical protein	1494	2	NA	NA	111
2735310555	229	9	3.82	39.3013	0.0166812	29	0	0	0	0	hypothetical protein	441	NA	NA	NA	258
2735310993	267	10	3.36	37.4532	0.0125843	42	4	1.6	95.2381	0.0380952	hypothetical protein	582	5	NA	NA	309
2735310775	298	11	3.14	36.9128	0.0105369	36	4	1.11111	111.111	0.0308642	hypothetical protein	558	2	NA	NA	334
2735310976	113	4	1.28	35.3982	0.0113274	14	4	1.44	285.714	0.102857	hypothetical protein	261	NA	NA	NA	127
2735310711	143	5	2.24	34.965	0.0156643	19	0	0	0	0	hypothetical protein	279	1	NA	NA	162
2735310855	864	29	10.72	33.5648	0.0124074	183	19	7.68	103.825	0.0419672	hypothetical protein	2619	NA	NA	NA	1047
2735310945	288	9	2.5	31.25	0.00868056	79	12	3.66667	151.899	0.0464135	hypothetical protein	582	5	NA	NA	367
2735310713	101	3	1.12	29.703	0.0110891	14	3	1.44	214.286	0.102857	hypothetical protein	1002	5	NA	NA	115
2735310470	149	4	1.92	26.8456	0.0128859	18	1	0.48	55.5556	0.0266667	hypothetical protein	357	NA	NA	NA	167
2735310863	450	12	3.99556	26.6667	0.00887901	67	0	0	0	0	hypothetical protein	843	NA	NA	NA	517
2735310481	118	3	1.44	25.4237	0.0122034	19	2	0.96	105.263	0.0505263	hypothetical protein	417	4	NA	NA	137
2735310770	602	15	5.36222	24.9169	0.00890735	133	7	2.37556	52.6316	0.0178613	hypothetical protein	1230	3	NA	NA	735
2735310505	253	6	2.61333	23.7154	0.0103294	32	5	2.09111	156.25	0.0653472	hypothetical protein	702	NA	NA	NA	285
2735310995	311	7	2.88	22.508	0.00926045	53	7	2.56	132.075	0.0483019	hypothetical protein	624	6	NA	NA	364
2735310651	89	2	0.722222	22.4719	0.00811486	15	2	0.64	133.333	0.0426667	hypothetical protein	186	1	NA	NA	104
2735310818	325	7	2.18889	21.5385	0.00673504	47	5	1.86222	106.383	0.0396217	hypothetical protein	1524	NA	COG1373	Predicted ATPase, AAA+ superfamily	372
2735310557	327	7	2.8	21.4067	0.00856269	48	4	1.78	83.3333	0.0370833	hypothetical protein	657	NA	NA	NA	375
2735310504	198	4	1.77778	20.202	0.00897868	22	2	0.888889	90.9091	0.040404	hypothetical protein	363	NA	NA	NA	220
2735310685	347	7	2.94444	20.1729	0.00848543	79	4	1.44444	50.6329	0.0182841	hypothetical protein	669	5	NA	NA	426
2735310611	103	2	0.64	19.4175	0.00621359	19	2	0.64	105.263	0.0336842	hypothetical protein	561	NA	COG2411	Uncharacterized protein	122
2735310577	108	2	0.64	18.5185	0.00592593	21	3	1.12	142.857	0.0533333	hypothetical protein	198	2	NA	NA	129
2735310918	324	6	2.33333	18.5185	0.00720165	38	1	0.32	26.3158	0.00842105	hypothetical protein	639	NA	NA	NA	362
2735310970	514	9	3.36	17.5097	0.00653696	75	7	2.56	93.3333	0.0341333	hypothetical protein	933	NA	NA	NA	589
2735310516	117	2	0.8	17.094	0.00683761	19	0	0	0	0	hypothetical protein	390	NA	NA	NA	136
2735310961	296	5	2.08	16.8919	0.00702703	42	4	1.76	95.2381	0.0419048	hypothetical protein	543	NA	NA	NA	338
2735310657	425	7	2.40444	16.4706	0.00565752	82	5	1.87778	60.9756	0.0228997	hypothetical protein	894	9	NA	NA	507
2735310584	191	3	1.40444	15.7068	0.00735311	22	0	0	0	0	hypothetical protein	354	NA	NA	NA	213
2735310469	473	7	2.72	14.7992	0.00575053	63	5	2.08	79.3651	0.0330159	hypothetical protein	984	7	NA	NA	536
2735311023	342	5	2.08	14.6199	0.00608187	47	0	0	0	0	hypothetical protein	1017	NA	NA	NA	389
2735310868	349	5	1.89778	14.3266	0.00543776	54	3	1.25778	55.5556	0.0232922	hypothetical protein	741	6	NA	NA	403
2735310599	772	11	3.18222	14.2487	0.00412205	143	6	2.35778	41.958	0.016488	hypothetical protein	1431	2	NA	NA	915
2735310682	146	2	0.757778	13.6986	0.00519026	11	1	0.5	90.9091	0.0454545	hypothetical protein	279	NA	NA	NA	157
2735310545	149	2	0.96	13.4228	0.00644295	49	1	0.48	20.4082	0.00979592	hypothetical protein	336	3	NA	NA	198
2735311020	156	2	0.8	12.8205	0.00512821	16	0	0	0	0	hypothetical protein	351	NA	NA	NA	172
2735310736	235	3	1.04222	12.766	0.00443499	23	3	0.917778	130.435	0.0399034	hypothetical protein	498	NA	NA	NA	258
2735311045	393	5	1.76	12.7226	0.00447837	65	0	0	0	0	hypothetical protein	804	NA	NA	NA	458
2735310465	553	7	3.01556	12.6582	0.00545308	127	11	4.76222	86.6142	0.0374978	hypothetical protein	975	NA	NA	NA	680
2735310471	316	4	1.76	12.6582	0.00556962	28	2	0.96	71.4286	0.0342857	hypothetical protein	1164	NA	NA	NA	344
2735310580	322	4	1.2449	12.4224	0.00386614	63	4	1.54222	63.4921	0.0244797	hypothetical protein	612	NA	NA	NA	385
2735310702	162	2	0.8	12.3457	0.00493827	17	0	0	0	0	hypothetical protein	624	NA	COG2129	Predicted phosphoesterase, related to the Icc protein	179
2735310688	173	2	0.555556	11.5607	0.0032113	16	0	0	0	0	hypothetical protein	315	NA	NA	NA	189
2735310912	175	2	0.777778	11.4286	0.00444444	21	4	1.27778	190.476	0.0608466	hypothetical protein	342	NA	COG3370	Uncharacterized protein	196
2735310960	271	3	1.28	11.0701	0.00472325	36	5	1.76	138.889	0.0488889	hypothetical protein	486	NA	NA	NA	307
2735310644	459	5	2.22444	10.8932	0.00484628	68	2	0.96	29.4118	0.0141176	hypothetical protein	825	NA	NA	NA	527
2735310767	93	1	0.48	10.7527	0.00516129	19	1	0.48	52.6316	0.0252632	hypothetical protein	186	1	NA	NA	112
2735310612	379	4	1.11111	10.5541	0.00293169	55	3	1	54.5455	0.0181818	hypothetical protein	1383	NA	NA	NA	434
2735310773	96	1	0.277778	10.4167	0.00289352	17	1	0.277778	58.8235	0.0163399	hypothetical protein	189	1	NA	NA	113
2735310796	200	2	0.64	10	0.0032	46	2	0.8	43.4783	0.0173913	hypothetical protein	519	2	NA	NA	246
2735310742	502	5	1.29959	9.96016	0.00258883	82	8	2.68821	97.561	0.032783	hypothetical protein	1362	NA	NA	NA	584
2735310530	103	1	0.48	9.70874	0.00466019	6	0	0	0	0	hypothetical protein	258	NA	NA	NA	109
2735310920	210	2	0.888889	9.52381	0.0042328	35	3	1.33333	85.7143	0.0380952	hypothetical protein	384	1	NA	NA	245
2735310680	430	4	1.36222	9.30233	0.00316796	80	6	2.64889	75	0.0331111	hypothetical protein	966	8	NA	NA	510
2735310500	610	5	1.88889	8.19672	0.00309654	95	5	2.25778	52.6316	0.0237661	hypothetical protein	1146	NA	COG1602	Uncharacterized protein	705
2735310498	126	1	0.444444	7.93651	0.00352734	26	2	0.944444	76.9231	0.0363248	hypothetical protein	261	2	NA	NA	152
2735310728	254	2	0.64	7.87402	0.00251969	29	3	0.96	103.448	0.0331034	hypothetical protein	453	NA	NA	NA	283
2735310461	259	2	0.8	7.72201	0.0030888	40	1	0.277778	25	0.00694444	hypothetical protein	471	NA	NA	NA	299
2735310643	292	2	0.8	6.84932	0.00273973	50	1	0.32	20	0.0064	hypothetical protein	1023	NA	NA	NA	342
2735310645	440	3	1	6.81818	0.00227273	73	2	0.722222	27.3973	0.00989346	hypothetical protein	789	NA	NA	NA	513
2735310907	160	1	0.444444	6.25	0.00277778	18	0	0	0	0	hypothetical protein	330	NA	NA	NA	178
2735310609	333	2	0.64	6.00601	0.00192192	49	5	1.6	102.041	0.0326531	hypothetical protein	651	4	NA	NA	382
2735310910	632	3	0.833333	4.74684	0.00131857	127	1	0.5	7.87402	0.00393701	hypothetical protein	1251	11	COG0730	Uncharacterized membrane protein YfcA	759
2735310971	527	2	0.64	3.79507	0.00121442	82	0	0	0	0	hypothetical protein	1008	NA	NA	NA	609
2735310610	283	1	0.32	3.53357	0.00113074	62	4	1.23778	64.5161	0.0199642	hypothetical protein	612	5	NA	NA	345
2735310926	327	1	0.48	3.0581	0.00146789	45	2	0.8	44.4444	0.0177778	hypothetical protein	633	2	NA	NA	372
2735310661	381	1	0.32	2.62467	0.000839895	94	3	0.917778	31.9149	0.00976359	hypothetical protein	816	8	NA	NA	475
2735310816	87	0	0	0	0	16	1	0.32	62.5	0.02	hypothetical protein	252	NA	NA	NA	103
2735310933	155	0	0	0	0	16	3	0.897959	187.5	0.0561224	hypothetical protein	423	NA	NA	NA	171
2735310992	291	0	0	0	0	47	1	0.32	21.2766	0.00680851	hypothetical protein	582	NA	COG1628	Endonuclease V homolog, UPF0215 family	338
2735310862	220	0	0	0	0	24	1	0.32	41.6667	0.0133333	hypothetical protein	672	NA	NA	NA	244
2735310752	193	0	0	0	0	35	2	0.555556	57.1429	0.015873	hypothetical protein	702	NA	NA	NA	228
2735310755	121	0	0	0	0	10	0	0	0	0	hypothetical protein	861	NA	NA	NA	131
2735310537	343	0	0	0	0	57	6	2.24	105.263	0.0392982	hypothetical protein	1092	NA	COG1415	Uncharacterized protein	400

## Sheet: Hypothetical_outside
IMG Gene ID	# non-synonymous sites	# non-synonymous SNPs	Nucleotide diversity at non-synonymous sites	Non-synonymous SNPs per kb	Nucleotide diversity at non-synonymous sites per kb	# synonymous sites	# synonymous SNPs	Nucleotide diversity at synonymous sites	Synonymous SNPs per kb	Nucleotide diversity at synonymous sites per kb	IMG gene product name	Total gene length	# Transmembrane helices	COG ID	COG name	Total # of covered sites
2735310877	986	51	18.3667	51.7241	0.0186275	329	24	8.94889	72.9483	0.0272003	hypothetical protein	2973	1	NA	NA	1315
2735310769	407	20	6.92444	49.14	0.0170134	92	7	2.27333	76.087	0.0247101	hypothetical protein	1221	1	NA	NA	499
2735310871	248	12	4.33556	48.3871	0.0174821	31	6	2.12	193.548	0.0683871	hypothetical protein	537	1	NA	NA	279
2735310916	86	4	1.51556	46.5116	0.0176227	22	4	1.19556	181.818	0.0543434	hypothetical protein	489	1	NA	NA	108
2735310772	631	26	8.42889	41.2044	0.013358	119	10	3.84	84.0336	0.0322689	hypothetical protein	2640	1	NA	NA	750
2735310618	729	27	9.08154	37.037	0.0124575	125	21	7.91841	168	0.0633473	hypothetical protein	2025	1	NA	NA	854
2735310744	167	6	2.24	35.9281	0.0134132	32	0	0	0	0	hypothetical protein	861	1	NA	NA	199
2735310637	504	18	6.11202	35.7143	0.012127	78	3	1.2249	38.4615	0.0157038	hypothetical protein	1008	1	NA	NA	582
2735310762	85	3	0.96	35.2941	0.0112941	18	0	0	0	0	hypothetical protein	480	1	NA	NA	103
2735310466	125	4	1.92	32	0.01536	14	2	0.8	142.857	0.0571429	hypothetical protein	273	1	NA	NA	139
2735310617	983	30	12.1238	30.5188	0.0123334	182	18	6.92907	98.9011	0.0380718	hypothetical protein	1815	1	NA	NA	1165
2735310784	162	4	1.19556	24.6914	0.00737997	47	2	0.944444	42.5532	0.0200946	hypothetical protein	303	1	NA	NA	209
2735310921	329	7	3.14667	21.2766	0.00956434	73	8	3.64667	109.589	0.0499543	hypothetical protein	849	1	NA	NA	402
2735310695	442	8	3.08667	18.0995	0.00698341	90	5	2.03778	55.5556	0.022642	hypothetical protein	1563	1	NA	NA	532
2735310710	170	3	1.28	17.6471	0.00752941	26	4	1.6	153.846	0.0615385	hypothetical protein	345	1	NA	NA	196
2735310506	205	2	0.888889	9.7561	0.00433604	30	3	1.33333	100	0.0444444	hypothetical protein	396	1	NA	NA	235
2735310467	579	5	1.67556	8.63558	0.00289388	108	9	3.56	83.3333	0.032963	hypothetical protein	1053	1	NA	NA	687
2735310759	135	1	0.32	7.40741	0.00237037	19	2	0.64	105.263	0.0336842	hypothetical protein	474	1	NA	NA	154
2735310529	164	1	0.32	6.09756	0.00195122	36	3	1.28	83.3333	0.0355556	hypothetical protein	420	1	NA	NA	200

## Sheet: Oxidative_stress
IMG Gene ID	# non-synonymous sites	# non-synonymous SNPs	Nucleotide diversity at non-synonymous sites	Non-synonymous SNPs per kb	Nucleotide diversity at non-synonymous sites per kb	# synonymous sites	# synonymous SNPs	Nucleotide diversity at synonymous sites	Synonymous SNPs per kb	Nucleotide diversity at synonymous sites per kb	IMG gene product name	Total gene length	# Transmembrane helices	COG ID	COG name	Total # of covered sites
2735310867	372	1	0.444444	2.68817	0.00119474	81	1	0.32	12.3457	0.00395062	1-Cys peroxiredoxin	696	NA	COG0450	Alkyl hydroperoxide reductase subunit AhpC (peroxiredoxin)	453
2735310946	110	1	0.48	9.09091	0.00436364	13	5	1.55778	384.615	0.119829	Ferredoxin	213	NA	COG1141	Ferredoxin	123
2735310947	92	2	0.96	21.7391	0.0104348	16	1	0.48	62.5	0.03	ferredoxin	210	NA	COG1141	Ferredoxin	108
2735310865	247	3	1	12.1457	0.00404858	40	2	0.64	50	0.016	peroxiredoxin Q/BCP	450	NA	COG1225	Peroxiredoxin	287
2735310861	323	0	0	0	0	57	2	0.8	35.0877	0.0140351	superoxide dismutase, Fe-Mn family	618	NA	COG0605	Superoxide dismutase	380
2735310538	378	2	0.555556	5.29101	0.00146972	60	5	2.00889	83.3333	0.0334815	Glutaredoxin-like domain protein	705	NA	NA	NA	438

## Sheet: Transporters
IMG Gene ID	# non-synonymous sites	# non-synonymous SNPs	Nucleotide diversity at non-synonymous sites	Non-synonymous SNPs per kb	Nucleotide diversity at non-synonymous sites per kb	# synonymous sites	# synonymous SNPs	Nucleotide diversity at synonymous sites	Synonymous SNPs per kb	Nucleotide diversity at synonymous sites per kb	IMG gene product name	Total gene length	# Transmembrane helices	COG ID	COG name	Total # of covered sites
2735310819	252	2	0.8	7.93651	0.0031746	46	4	1.6	86.9565	0.0347826	ATP-binding cassette, subfamily C	2571	5	COG1132	ABC-type multidrug transport system, ATPase and permease component	298
2735310975	265	4	1.66667	15.0943	0.00628931	72	4	1.68889	55.5556	0.0234568	drug resistance transporter, EmrB/QacA subfamily	1437	13	NA	NA	337
2735310600	350	2	0.64	5.71429	0.00182857	68	6	2.12667	88.2353	0.0312745	putative ABC transport system ATP-binding protein	699	NA	COG1136	ABC-type lipoprotein export system, ATPase component	418
2735310740	395	2	0.597778	5.06329	0.00151336	84	6	2.68444	71.4286	0.0319577	Ca2+/Na+ antiporter	981	10	COG0530	Ca2+/Na+ antiporter	479
2735310913	572	3	1.16667	5.24476	0.00203963	85	8	2.81333	94.1176	0.033098	AAA domain-containing protein	2256	NA	NA	NA	657
2735310598	591	7	2.56444	11.8443	0.00433916	118	9	3.08	76.2712	0.0261017	putative ABC transport system permease protein	1179	4	COG4591	ABC-type transport system, involved in lipoprotein release, permease component	709
2735310552	1299	10	3.31556	7.69823	0.00255239	209	9	2.96	43.0622	0.0141627	Ca2+-transporting ATPase	2559	9	COG0474	Magnesium-transporting ATPase (P-type)	1508

[truncated: 5 more sheets: Metabolism, Protein_modification, Transcription, Replication_and_repair, Secretion]
